# Supplementary material for: N′-(3,4-Dihy­droxy­benzyl­idene)-2-meth­oxy­benzohydrazide
Source: Acta Crystallogr Sect E Struct Rep Online. 2012 Jun 13;68(Pt 7):o2034. doi: 10.1107/S1600536812025688 (PMC3393303; doi:10.1107/S1600536812025688)
Supplement: Supplementary file 1 [file e-68-o2034-sup1.cif]

##############################################################################
#                                                                            #
# This CIF contains the data in a paper accepted for publication in          #
# Acta Crystallographica Section E. It conforms to the requirements of       #
# Notes for Authors for Acta Crystallographica Section E, and has been       #
# peer reviewed under the auspices of the IUCr Commission on Journals.       #
#                                                                            #
# Full details of the Crystallographic Information File format               #
# are given in the paper "The Crystallographic Information File (CIF):       #
# a New Standard Archive File for Crystallography" by S. R. Hall, F. H.      #
# Allen and I. D. Brown [Acta Cryst. (1991), A47, 655-685].                  #
#                                                                            #
# The current version of the core CIF dictionary is obtainable from          #
# ftp://ftp.iucr.org/pub/cif_core.dic.                                       #
#                                                                            #
# Software is freely available for graphical display of the structure(s)     #
# in this CIF. For information consult the CIF software page                 #
# http://www.iucr.org/resources/cif/software.                                #
#                                                                            #
# This file may be used for bona fide research purposes within the           #
# scientific community so long as proper attribution is given to the journal # 
# article from which it was obtained.                                        #
#                                                                            #
##############################################################################
data_I
_audit_creation_method     SHELXL97
_chemical_name_systematic
;
<i>N</i>'-(3,4-Dihydroxybenzylidene)-2-methoxybenzohydrazide
;
_chemical_name_common     ?
_chemical_formula_moiety     'C15 H14 N2 O4'
_chemical_formula_sum     'C15 H14 N2 O4'
_chemical_formula_iupac     'C15 H14 N2 O4'
_chemical_formula_weight     286.28
_chemical_melting_point     ?
_symmetry_cell_setting     orthorhombic
_symmetry_space_group_name_H-M     'P b c a'
loop_
    _symmetry_equiv_pos_as_xyz
    'x, y, z'
    '-x+1/2, -y, z+1/2'
    'x+1/2, -y+1/2, -z'
    '-x, y+1/2, -z+1/2'
    '-x, -y, -z'
    'x-1/2, y, -z-1/2'
    '-x-1/2, y-1/2, z'
    'x, -y-1/2, z-1/2'
_cell_length_a     13.796(2)
_cell_length_b     8.412(2)
_cell_length_c     24.004(3)
_cell_angle_alpha     90.00
_cell_angle_beta     90.00
_cell_angle_gamma     90.00
_cell_volume     2785.7(9)
_cell_formula_units_Z     8
_cell_measurement_reflns_used     1590
_cell_measurement_theta_min     2.9
_cell_measurement_theta_max     26.4
_cell_measurement_temperature     298(2)
_exptl_crystal_description     block
_exptl_crystal_colour     colorless
_exptl_crystal_size_max     0.13
_exptl_crystal_size_mid     0.10
_exptl_crystal_size_min     0.10
_exptl_crystal_density_diffrn     1.365
_exptl_crystal_density_meas     ?
_exptl_crystal_density_method     'not measured'
_exptl_crystal_F_000     1200
_exptl_absorpt_coefficient_mu     0.101
_exptl_absorpt_correction_type     multi-scan
_exptl_absorpt_process_details     '(SADABS; Sheldrick, 1996)'
_exptl_absorpt_correction_T_min     0.9870
_exptl_absorpt_correction_T_max     0.9900
_exptl_special_details     ?
_diffrn_ambient_temperature     298(2)
_diffrn_radiation_type     MoK\a
_diffrn_radiation_wavelength     0.71073
_diffrn_radiation_source     'fine-focus sealed tube'
_diffrn_radiation_monochromator     graphite
_diffrn_measurement_device_type     'Bruker SMART 1K CCD area-detector'
_diffrn_measurement_method     '\w scan'
_diffrn_detector_area_resol_mean     ?
_diffrn_reflns_number     12495
_diffrn_reflns_av_R_equivalents     0.0934
_diffrn_reflns_av_sigmaI/netI     0.0732
_diffrn_reflns_theta_min     2.96
_diffrn_reflns_theta_max     25.50
_diffrn_reflns_theta_full     25.50
_diffrn_measured_fraction_theta_max     0.991
_diffrn_measured_fraction_theta_full     0.991
_diffrn_reflns_limit_h_min     -15
_diffrn_reflns_limit_h_max     16
_diffrn_reflns_limit_k_min     -10
_diffrn_reflns_limit_k_max     10
_diffrn_reflns_limit_l_min     -29
_diffrn_reflns_limit_l_max     22
_diffrn_standards_number     ?
_diffrn_standards_interval_count     ?
_diffrn_standards_interval_time     ?
_diffrn_standards_decay_%     ?
_refine_special_details
;
Refinement of <i>F</i>^2^ against ALL reflections. The weighted <i>R</i>-factor
<i>wR</i> and goodness of fit <i>S</i> are based on <i>F</i>^2^, conventional
<i>R</i>-factors <i>R</i> are based on <i>F</i>, with <i>F</i> set to zero for
negative <i>F</i>^2^. The threshold expression of <i>F</i>^2^ >
\s(<i>F</i>^2^) is used only for calculating <i>R</i>-factors(gt) <i>etc</i>.
and is not relevant to the choice of reflections for refinement.
<i>R</i>-factors based on <i>F</i>^2^ are statistically about twice as large
as those based on <i>F</i>, and <i>R</i>- factors based on ALL data will be
even larger.
;
_reflns_number_total     2570
_reflns_number_gt     1231
_reflns_threshold_expression     I>2\s(I)
_refine_ls_structure_factor_coef     Fsqd
_refine_ls_matrix_type     full
_refine_ls_R_factor_all     0.1545
_refine_ls_R_factor_gt     0.0676
_refine_ls_wR_factor_gt     0.1257
_refine_ls_wR_factor_ref     0.1586
_refine_ls_goodness_of_fit_ref     1.029
_refine_ls_restrained_S_all     1.047
_refine_ls_number_reflns     2570
_refine_ls_number_parameters     205
_refine_ls_number_restraints     3
_refine_ls_hydrogen_treatment     mixed
_refine_ls_weighting_scheme     calc
_refine_ls_weighting_details
                 'calc w=1/[\s^2^(Fo^2^)+(0.0613P)^2^] where P=(Fo^2^+2Fc^2^)/3'
_atom_sites_solution_hydrogens     geom
_atom_sites_solution_primary     direct
_atom_sites_solution_secondary     difmap
_refine_ls_shift/su_max     0.000
_refine_ls_shift/su_mean     0.000
_refine_diff_density_max     0.242
_refine_diff_density_min     -0.181
_refine_ls_extinction_method     none
_refine_ls_extinction_coef     ?
loop_
    _atom_type_symbol
    _atom_type_description
    _atom_type_scat_dispersion_real
    _atom_type_scat_dispersion_imag
    _atom_type_scat_source
    'C' 'C' 0.0033 0.0016
                         'International Tables Vol C Tables 4.2.6.8 and 6.1.1.4'
    'H' 'H' 0.0000 0.0000
                         'International Tables Vol C Tables 4.2.6.8 and 6.1.1.4'
    'N' 'N' 0.0061 0.0033
                         'International Tables Vol C Tables 4.2.6.8 and 6.1.1.4'
    'O' 'O' 0.0106 0.0060
                         'International Tables Vol C Tables 4.2.6.8 and 6.1.1.4'
_computing_data_collection     'SMART (Bruker, 2007)'
_computing_cell_refinement     'SAINT (Bruker, 2007)'
_computing_data_reduction     'SAINT (Bruker, 2007)'
_computing_structure_solution     'SHELXS97 (Sheldrick, 2008)'
_computing_structure_refinement     'SHELXL97 (Sheldrick, 2008)'
_computing_molecular_graphics     'SHELXTL (Sheldrick, 2008)'
_computing_publication_material     'SHELXTL (Sheldrick, 2008)'
loop_
    _atom_site_type_symbol
    _atom_site_label
    _atom_site_fract_x
    _atom_site_fract_y
    _atom_site_fract_z
    _atom_site_U_iso_or_equiv
    _atom_site_adp_type
    _atom_site_calc_flag
    _atom_site_refinement_flags
    _atom_site_occupancy
    _atom_site_symmetry_multiplicity
    _atom_site_disorder_assembly
    _atom_site_disorder_group
    N N1 0.2622(2) 0.4522(3) 0.14012(12) 0.0466(8) Uani d D 1 1 . .
    N N2 0.19869(19) 0.3787(3) 0.17652(11) 0.0447(7) Uani d . 1 1 . .
    O O1 0.43832(18) 0.5280(3) 0.10901(11) 0.0693(8) Uani d . 1 1 . .
    O O2 0.14022(18) 0.5770(3) 0.09575(10) 0.0661(8) Uani d . 1 1 . .
    O O4 0.02926(17) -0.0612(3) 0.37116(11) 0.0641(8) Uani d . 1 1 C .
    H H4 -0.0227 -0.0192 0.3788 0.096 Uiso calc R 1 1 . .
    C C1 0.4002(3) 0.6162(5) 0.06652(15) 0.0550(10) Uani d . 1 1 . .
    C C2 0.2990(3) 0.6235(4) 0.06167(14) 0.0475(9) Uani d . 1 1 . .
    C C3 0.2609(3) 0.7113(5) 0.01798(16) 0.0683(12) Uani d . 1 1 . .
    H H3A 0.1939 0.7164 0.0137 0.082 Uiso calc R 1 1 . .
    C C4 0.3189(4) 0.7910(6) -0.01924(18) 0.0890(15) Uani d . 1 1 . .
    H H4A 0.2915 0.8488 -0.0482 0.107 Uiso calc R 1 1 . .
    C C5 0.4165(4) 0.7845(6) -0.0133(2) 0.0914(16) Uani d . 1 1 . .
    H H5 0.4558 0.8392 -0.0383 0.110 Uiso calc R 1 1 . .
    C C6 0.4583(3) 0.6986(5) 0.02896(18) 0.0740(13) Uani d . 1 1 . .
    H H6 0.5255 0.6955 0.0325 0.089 Uiso calc R 1 1 . .
    C C7 0.5400(3) 0.5248(5) 0.11890(18) 0.0830(14) Uani d . 1 1 . .
    H H7A 0.5725 0.4839 0.0866 0.124 Uiso calc R 1 1 . .
    H H7B 0.5535 0.4577 0.1503 0.124 Uiso calc R 1 1 . .
    H H7C 0.5625 0.6306 0.1265 0.124 Uiso calc R 1 1 . .
    C C8 0.2274(3) 0.5489(4) 0.10027(14) 0.0454(9) Uani d . 1 1 . .
    C C9 0.2381(3) 0.2932(4) 0.21392(14) 0.0467(9) Uani d . 1 1 . .
    H H9 0.3054 0.2881 0.2154 0.056 Uiso calc R 1 1 . .
    C C10 0.1824(2) 0.2036(4) 0.25412(14) 0.0417(8) Uani d . 1 1 C .
    C C11 0.0823(2) 0.1919(4) 0.25076(14) 0.0468(9) Uani d . 1 1 . .
    H H11 0.0500 0.2444 0.2221 0.056 Uiso calc R 1 1 A 1
    C C13 0.0768(3) 0.0289(4) 0.33218(14) 0.0446(9) Uani d . 1 1 . .
    C C15 0.2287(2) 0.1215(4) 0.29653(14) 0.0513(10) Uani d . 1 1 . .
    H H15 0.2959 0.1245 0.2991 0.062 Uiso calc R 1 1 B 1
    H H1 0.3270(8) 0.446(4) 0.1439(15) 0.080 Uiso d D 1 1 . .
    O O3 -0.06579(19) 0.0949(4) 0.27963(12) 0.0658(13) Uani d PD 0.809(6) 1 C 1
    H H3B -0.0941 0.0894 0.3096 0.099 Uiso calc PR 0.809(6) 1 C 1
    C C12 0.0295(2) 0.1053(4) 0.28842(15) 0.0473(9) Uani d PD 0.809(6) 1 C 1
    C C14 0.1761(3) 0.0351(4) 0.33496(15) 0.0515(10) Uani d P 0.809(6) 1 C 1
    H H14A 0.2083 -0.0195 0.3631 0.062 Uiso calc PR 0.809(6) 1 C 1
    O O3' 0.2166(10) -0.0452(18) 0.3729(5) 0.085(6) Uani d PD 0.191(6) 1 C 2
    H H3'A 0.1752 -0.0887 0.3921 0.128 Uiso calc PR 0.191(6) 1 C 2
    C C12' 0.1761(3) 0.0351(4) 0.33496(15) 0.0515(10) Uani d PD 0.191(6) 1 C 2
    C C14' 0.0295(2) 0.1053(4) 0.28842(15) 0.0473(9) Uani d P 0.191(6) 1 C 2
    H H14B -0.0375 0.0976 0.2848 0.057 Uiso calc PR 0.191(6) 1 C 2
loop_
    _atom_site_aniso_label
    _atom_site_aniso_U_11
    _atom_site_aniso_U_22
    _atom_site_aniso_U_33
    _atom_site_aniso_U_12
    _atom_site_aniso_U_13
    _atom_site_aniso_U_23
    N1 0.0481(17) 0.0459(19) 0.0458(18) 0.0011(16) 0.0106(16) 0.0062(16)
    N2 0.0495(17) 0.0410(18) 0.0435(17) 0.0027(14) 0.0091(15) 0.0033(15)
    O1 0.0498(17) 0.086(2) 0.0719(19) -0.0096(14) 0.0032(14) 0.0102(16)
    O2 0.0530(17) 0.0765(19) 0.0689(18) 0.0119(14) 0.0049(13) 0.0195(15)
    O4 0.0639(18) 0.0618(18) 0.0665(18) 0.0026(13) 0.0144(14) 0.0224(15)
    C1 0.070(3) 0.051(2) 0.044(2) -0.012(2) 0.011(2) -0.009(2)
    C2 0.063(2) 0.042(2) 0.038(2) -0.0035(19) 0.0095(19) -0.0021(18)
    C3 0.089(3) 0.066(3) 0.051(3) 0.004(2) 0.004(2) 0.009(2)
    C4 0.128(4) 0.079(3) 0.060(3) -0.003(3) 0.014(3) 0.023(3)
    C5 0.135(5) 0.081(4) 0.058(3) -0.030(4) 0.033(3) 0.005(3)
    C6 0.082(3) 0.078(3) 0.062(3) -0.025(2) 0.025(2) -0.012(3)
    C7 0.059(3) 0.089(4) 0.101(4) -0.008(2) -0.002(2) -0.012(3)
    C8 0.060(3) 0.039(2) 0.037(2) 0.0035(18) 0.0050(19) -0.0050(18)
    C9 0.045(2) 0.046(2) 0.048(2) 0.0032(18) 0.0069(18) -0.0037(19)
    C10 0.042(2) 0.039(2) 0.044(2) 0.0030(17) 0.0043(18) -0.0017(18)
    C11 0.054(2) 0.038(2) 0.048(2) 0.0012(18) -0.0066(18) 0.0098(18)
    C13 0.053(2) 0.035(2) 0.046(2) 0.0016(17) 0.0073(19) 0.0017(18)
    C15 0.044(2) 0.062(3) 0.049(2) 0.0040(19) -0.0021(18) 0.006(2)
    O3 0.035(2) 0.078(3) 0.084(2) -0.0011(16) 0.0014(15) 0.0331(18)
    C12 0.044(2) 0.041(2) 0.058(2) 0.0004(17) -0.0027(18) 0.0087(19)
    C14 0.055(2) 0.060(3) 0.039(2) 0.011(2) -0.005(2) 0.010(2)
    O3' 0.077(11) 0.120(15) 0.059(11) -0.005(9) 0.004(8) 0.014(9)
    C12' 0.055(2) 0.060(3) 0.039(2) 0.011(2) -0.005(2) 0.010(2)
    C14' 0.044(2) 0.041(2) 0.058(2) 0.0004(17) -0.0027(18) 0.0087(19)
_geom_special_details
;
All e.s.d.'s (except the e.s.d. in the dihedral angle between two l.s. planes)
are estimated using the full covariance matrix. The cell e.s.d.'s are taken
into account individually in the estimation of e.s.d.'s in distances, angles
and torsion angles; correlations between e.s.d.'s in cell parameters are only
used when they are defined by crystal symmetry. An approximate (isotropic)
treatment of cell e.s.d.'s is used for estimating e.s.d.'s involving l.s.
planes.
;
loop_
    _geom_bond_atom_site_label_1
    _geom_bond_atom_site_label_2
    _geom_bond_site_symmetry_2
    _geom_bond_distance
    _geom_bond_publ_flag
    N1 C8 . 1.345(4) ?
    N1 N2 . 1.383(4) ?
    N1 H1 . 0.899(10) ?
    N2 C9 . 1.273(4) ?
    O1 C1 . 1.367(4) ?
    O1 C7 . 1.423(4) ?
    O2 C8 . 1.230(4) ?
    O4 C13 . 1.372(4) ?
    O4 H4 . 0.8200 ?
    C1 C6 . 1.391(5) ?
    C1 C2 . 1.403(5) ?
    C2 C3 . 1.386(5) ?
    C2 C8 . 1.493(5) ?
    C3 C4 . 1.374(5) ?
    C3 H3A . 0.9300 ?
    C4 C5 . 1.356(6) ?
    C4 H4A . 0.9300 ?
    C5 C6 . 1.372(6) ?
    C5 H5 . 0.9300 ?
    C6 H6 . 0.9300 ?
    C7 H7A . 0.9600 ?
    C7 H7B . 0.9600 ?
    C7 H7C . 0.9600 ?
    C9 C10 . 1.446(4) ?
    C9 H9 . 0.9300 ?
    C10 C15 . 1.386(4) ?
    C10 C11 . 1.387(4) ?
    C11 C12 . 1.371(4) ?
    C11 H11 . 0.9300 ?
    C13 C14 . 1.371(4) ?
    C13 C12 . 1.394(5) ?
    C15 C14 . 1.381(4) ?
    C15 H15 . 0.9300 ?
    O3 C12 . 1.334(4) ?
    O3 H3B . 0.8200 ?
    C14 H14A . 0.9300 ?
    O3' H3'A . 0.8200 ?
loop_
    _geom_angle_atom_site_label_1
    _geom_angle_atom_site_label_2
    _geom_angle_atom_site_label_3
    _geom_angle_site_symmetry_1
    _geom_angle_site_symmetry_3
    _geom_angle
    _geom_angle_publ_flag
    C8 N1 N2 . . 119.5(3) ?
    C8 N1 H1 . . 117(2) ?
    N2 N1 H1 . . 123(2) ?
    C9 N2 N1 . . 115.3(3) ?
    C1 O1 C7 . . 120.9(3) ?
    C13 O4 H4 . . 109.5 ?
    O1 C1 C6 . . 122.2(4) ?
    O1 C1 C2 . . 117.9(3) ?
    C6 C1 C2 . . 119.9(4) ?
    C3 C2 C1 . . 117.7(4) ?
    C3 C2 C8 . . 116.2(3) ?
    C1 C2 C8 . . 126.1(3) ?
    C4 C3 C2 . . 122.0(4) ?
    C4 C3 H3A . . 119.0 ?
    C2 C3 H3A . . 119.0 ?
    C5 C4 C3 . . 119.4(5) ?
    C5 C4 H4A . . 120.3 ?
    C3 C4 H4A . . 120.3 ?
    C4 C5 C6 . . 121.1(5) ?
    C4 C5 H5 . . 119.4 ?
    C6 C5 H5 . . 119.4 ?
    C5 C6 C1 . . 119.9(4) ?
    C5 C6 H6 . . 120.0 ?
    C1 C6 H6 . . 120.0 ?
    O1 C7 H7A . . 109.5 ?
    O1 C7 H7B . . 109.5 ?
    H7A C7 H7B . . 109.5 ?
    O1 C7 H7C . . 109.5 ?
    H7A C7 H7C . . 109.5 ?
    H7B C7 H7C . . 109.5 ?
    O2 C8 N1 . . 121.9(3) ?
    O2 C8 C2 . . 120.8(3) ?
    N1 C8 C2 . . 117.3(3) ?
    N2 C9 C10 . . 122.6(3) ?
    N2 C9 H9 . . 118.7 ?
    C10 C9 H9 . . 118.7 ?
    C15 C10 C11 . . 117.8(3) ?
    C15 C10 C9 . . 120.3(3) ?
    C11 C10 C9 . . 121.8(3) ?
    C12 C11 C10 . . 121.9(3) ?
    C12 C11 H11 . . 119.0 ?
    C10 C11 H11 . . 119.0 ?
    C14 C13 O4 . . 117.8(3) ?
    C14 C13 C12 . . 119.1(3) ?
    O4 C13 C12 . . 123.0(3) ?
    C14 C15 C10 . . 120.7(3) ?
    C14 C15 H15 . . 119.7 ?
    C10 C15 H15 . . 119.7 ?
    C12 O3 H3B . . 109.5 ?
    O3 C12 C11 . . 117.0(3) ?
    O3 C12 C13 . . 123.4(3) ?
    C11 C12 C13 . . 119.5(3) ?
    C13 C14 C15 . . 120.9(3) ?
    C13 C14 H14A . . 119.6 ?
    C15 C14 H14A . . 119.6 ?
loop_
    _geom_hbond_atom_site_label_D
    _geom_hbond_atom_site_label_H
    _geom_hbond_atom_site_label_A
    _geom_hbond_site_symmetry_A
    _geom_hbond_distance_DH
    _geom_hbond_distance_HA
    _geom_hbond_distance_DA
    _geom_hbond_angle_DHA
    O4 H4 O2 4_545 0.82 1.91 2.730(3) 174
    O3 H3B N2 4_545 0.82 2.31 2.789(4) 118
    O3 H3B O2 4_545 0.82 2.36 3.166(4) 167
    N1 H1 O1 . 0.899(10) 1.88(3) 2.620(4) 138(3)
data_global
_journal_date_recd_electronic     2012-05-30
_journal_date_accepted     2012-06-05
_journal_name_full     'Acta Crystallographica, Section E'
_journal_year     2012
_journal_volume     68
_journal_issue      7
_journal_page_first     o2034
_journal_page_last     o2034
_journal_paper_category     QO
_journal_paper_doi     10.1107/S1600536812025688
_journal_coeditor_code     HB6829
_publ_contact_author_name     'Tong Shen'
_publ_contact_author_address
;
School of Chemical and Biological Engineering
Lanzhou Jiaotong University
Lanzhou 730070
People's Republic of China
Engineering and Technology Center of Gansu Province for Botanical Pesticides
Lanzhou Jiaotong University
Lanzhou 730070
People's Republic of China
;
_publ_contact_author_email     shentonglz@163.com
_publ_section_title
;
<i>N</i>'-(3,4-Dihydroxybenzylidene)-2-methoxybenzohydrazide
;
loop_
    _publ_author_name
    _publ_author_address
    'Tong Shen'
;
School of Chemical and Biological Engineering
Lanzhou Jiaotong University
Lanzhou 730070
People's Republic of China
Engineering and Technology Center of Gansu Province for Botanical Pesticides
Lanzhou Jiaotong University
Lanzhou 730070
People's Republic of China
;
    'Guoli Li'
;
School of Chemical and Biological Engineering
Lanzhou Jiaotong University
Lanzhou 730070
People's Republic of China
;
    'Bin Zheng'
;
School of Chemical and Biological Engineering
Lanzhou Jiaotong University
Lanzhou 730070
People's Republic of China
;
