# Supplementary material for: N′-(3,4-Dihy­droxy­benzyl­idene)-2-meth­oxy­benzohydrazide
Source: Acta Crystallogr Sect E Struct Rep Online. 2012 Jun 13;68(Pt 7):o2034. doi: 10.1107/S1600536812025688 (PMC3393303; doi:10.1107/S1600536812025688)
Supplement: Supplementary file 2 [file e-68-o2034-Isup2.hkl]

# 
# h,k,l, Fc-squared, Fo-squared, sigma(Fo-squared) and status flag 
# 
data_I
_shelx_title ' A in  Pbca' 
_shelx_refln_list_code          4 
_shelx_F_calc_maximum      391.84 
_exptl_crystal_F_000      1200.00 
_reflns_d_resolution_high  0.8255 
 
loop_ 
 _symmetry_equiv_pos_as_xyz 
 'x, y, z' 
 '-x+1/2, -y, z+1/2' 
 'x+1/2, -y+1/2, -z' 
 '-x, y+1/2, -z+1/2' 
 '-x, -y, -z' 
 'x-1/2, y, -z-1/2' 
 '-x-1/2, y-1/2, z' 
 'x, -y-1/2, z-1/2' 
 
_cell_length_a    13.7960 
_cell_length_b     8.4120 
_cell_length_c    24.0040 
_cell_angle_alpha  90.000 
_cell_angle_beta   90.000 
_cell_angle_gamma  90.000 
 
_shelx_F_squared_multiplier     1.000 
 
loop_ 
 _refln_index_h 
 _refln_index_k 
 _refln_index_l 
 _refln_F_squared_calc 
 _refln_F_squared_meas 
 _refln_F_squared_sigma 
 _refln_observed_status 
   4   0   0    25075.31    24438.37    271.32 o 
   6   0   0    10447.00    11873.24    162.10 o 
   8   0   0     6299.88     6703.37    175.15 o 
  10   0   0     1038.34     1088.04     81.64 o 
  12   0   0        0.02       -2.97     44.53 o 
  14   0   0       17.22       37.11     56.41 o 
  16   0   0       15.62      -38.59     54.92 o 
   2   1   0    31798.36    30943.60    426.34 o 
   4   1   0      848.29      863.08     28.79 o 
   6   1   0     6931.70     7010.78     96.22 o 
   8   1   0     1838.38     1919.29     41.64 o 
  10   1   0      118.14      112.24     29.90 o 
  12   1   0      245.03      194.25     40.89 o 
  14   1   0       33.55      -13.95     37.11 o 
  16   1   0       23.59      -42.98     79.41 o 
   0   2   0    12607.47    11638.41    145.88 o 
   2   2   0     6967.94     6723.43     84.16 o 
   4   2   0      384.43      251.20     39.97 o 
   6   2   0       88.23      133.01     20.42 o 
   8   2   0       81.50       84.34     21.29 o 
  10   2   0      696.32      765.50    110.58 o 
  12   2   0      128.97      105.58     29.70 o 
  14   2   0       84.80      -27.31     37.11 o 
  16   2   0        2.96      -18.13     41.45 o 
   2   3   0     3481.91     3264.63     61.06 o 
   4   3   0      624.08      608.32     54.29 o 
   6   3   0       90.09      144.24     32.13 o 
   8   3   0      380.54      348.09     72.25 o 
  10   3   0      236.39      253.56     40.82 o 
  12   3   0      665.54      664.08     63.09 o 
  14   3   0       45.01       52.51     30.13 o 
   0   4   0      122.35      172.21     48.24 o 
   2   4   0      361.16      405.34     48.95 o 
   4   4   0       66.81       63.00     13.82 o 
   6   4   0      455.87      499.58     39.38 o 
   8   4   0       79.44       82.65     24.34 o 
  10   4   0      642.01      643.60     57.14 o 
  12   4   0      240.75      211.41     37.69 o 
  14   4   0       23.53       88.17     45.97 o 
   2   5   0      386.50      376.26     25.62 o 
   4   5   0      728.59      771.64     63.73 o 
   6   5   0      565.26      666.92     85.12 o 
   8   5   0       29.93       -1.85     23.70 o 
  10   5   0     1688.81     1724.09     81.22 o 
  12   5   0        0.28       25.97     37.26 o 
  14   5   0       22.92       95.58     56.19 o 
   0   6   0      650.43      574.45     71.25 o 
   2   6   0        2.71       26.88     19.00 o 
   4   6   0       39.45       26.84     22.27 o 
   6   6   0       21.74        8.93     28.74 o 
   8   6   0       96.07       88.32     36.74 o 
  10   6   0       18.14       22.27     36.56 o 
  12   6   0       28.66       41.49     31.21 o 
   2   7   0       63.90       82.00     43.05 o 
   4   7   0      414.54      408.55     52.35 o 
   6   7   0      311.53      254.57     66.05 o 
   8   7   0       44.74       31.06     34.45 o 
  10   7   0      981.10      914.21     90.58 o 
  12   7   0       25.40      123.50     89.98 o 
   2   8   0        0.02       65.09     37.73 o 
   4   8   0       20.26       41.59     28.56 o 
   6   8   0       30.69       34.90     30.14 o 
   8   8   0       76.39      101.97     34.68 o 
  10   8   0      100.37      152.45     39.27 o 
   2   9   0       23.74       89.93     32.71 o 
   4   9   0        0.04       76.89     33.13 o 
   6   9   0        4.43       47.65     33.33 o 
   0  10   0      134.88      421.56     86.09 o 
   2  10   0       20.56       70.83     97.97 o 
   1   1   1       83.06       97.38      7.80 o 
   2   1   1     3516.32     3160.60     31.48 o 
   3   1   1     3806.22     3838.01     38.73 o 
   4   1   1      383.25      407.43     17.04 o 
   5   1   1     1348.18     1279.01     19.87 o 
   6   1   1     2158.58     2193.49     29.36 o 
   7   1   1     1118.58     1190.06     23.89 o 
   8   1   1        0.60       13.22     11.15 o 
   9   1   1       97.51      108.29     18.92 o 
  10   1   1        1.12        3.37     13.41 o 
  11   1   1        3.76       -4.52     16.82 o 
  12   1   1      104.47      133.28     23.06 o 
  13   1   1       35.68       36.31     24.73 o 
  14   1   1      261.25      265.59     34.98 o 
  15   1   1        0.12      -12.74     26.43 o 
  16   1   1       28.50       11.84     28.80 o 
   0   2   1    27830.28    26786.08    240.79 o 
   1   2   1     1426.70     1391.10     20.34 o 
   2   2   1     3572.12     3445.64     39.27 o 
   3   2   1     2188.50     2138.48     31.65 o 
   4   2   1     1472.34     1433.73     27.60 o 
   5   2   1       34.31       21.93     10.51 o 
   6   2   1      852.39      925.72     25.61 o 
   7   2   1       16.91       29.79      9.47 o 
   8   2   1      794.64      899.16     34.40 o 
   9   2   1      142.06      142.31     18.88 o 
  10   2   1      101.73      136.83     20.67 o 
  11   2   1       16.03       -5.36     15.59 o 
  12   2   1       35.58       39.06     20.37 o 
  13   2   1       55.02       58.58     22.63 o 
  14   2   1       47.64       28.16     24.95 o 
  15   2   1       11.05       54.85     29.72 o 
  16   2   1        1.90        5.21     28.69 o 
   1   3   1        0.45      -12.99      8.66 o 
   2   3   1        4.49       -8.09      7.71 o 
   3   3   1       14.40       24.92      8.07 o 
   4   3   1       11.31        2.43     10.94 o 
   5   3   1       71.77       59.68     13.02 o 
   6   3   1      117.79      106.69     14.80 o 
   7   3   1      108.79       69.97     14.96 o 
   8   3   1        8.89       -0.84     13.94 o 
   9   3   1      226.61      214.15     27.35 o 
  10   3   1       88.78       91.50     21.16 o 
  11   3   1        9.07       31.45     17.92 o 
  12   3   1      110.14      109.91     24.52 o 
  13   3   1        4.18       -3.58     20.80 o 
  14   3   1        7.82       69.85     30.63 o 
  15   3   1        4.11      -16.64     29.44 o 
   0   4   1      324.95      293.17     25.63 o 
   1   4   1      653.23      591.15     29.21 o 
   2   4   1        6.95       -6.52      9.00 o 
   3   4   1     1248.27     1087.75     24.51 o 
   4   4   1      129.47      132.97     10.91 o 
   5   4   1      208.31      227.30     19.04 o 
   6   4   1      217.79      204.57     18.91 o 
   7   4   1       12.54       -2.16     14.11 o 
   8   4   1        0.94        9.30     17.41 o 
   9   4   1        6.54      -21.76     16.36 o 
  10   4   1      234.84      249.92     42.36 o 
  11   4   1        4.29        1.96     20.87 o 
  12   4   1        4.61       26.58     21.28 o 
  13   4   1       50.07       47.42     23.66 o 
  14   4   1       59.40       83.92     23.66 o 
  15   4   1       26.09       34.03     34.43 o 
   1   5   1      223.56      183.26     17.51 o 
   2   5   1     2415.38     2220.17     40.90 o 
   3   5   1      814.13      808.36     28.41 o 
   4   5   1        7.44       23.75     14.88 o 
   5   5   1      109.06      123.82     19.42 o 
   6   5   1        0.62       13.45     16.25 o 
   7   5   1       54.93       54.97     18.63 o 
   8   5   1       55.58       62.28     20.23 o 
   9   5   1       87.94       54.69     21.67 o 
  10   5   1     1516.44     1391.36     43.98 o 
  11   5   1      427.14      421.96     45.23 o 
  12   5   1        4.45       36.45     22.71 o 
  13   5   1        1.68       45.94     25.67 o 
  14   5   1       96.05      119.09     33.46 o 
   0   6   1       95.21      115.53     21.43 o 
   1   6   1       60.08       42.69     20.52 o 
   2   6   1       24.05       27.22     17.37 o 
   3   6   1       65.19       63.28     18.91 o 
   4   6   1     1122.98     1024.21     38.01 o 
   5   6   1      301.23      297.85     27.51 o 
   6   6   1      153.88      140.48     24.44 o 
   7   6   1       28.99       13.20     18.55 o 
   8   6   1     1191.62     1116.21     41.32 o 
   9   6   1      241.88      254.17     29.63 o 
  10   6   1      196.16      194.81     28.40 o 
  11   6   1        2.36        9.33     20.69 o 
  12   6   1       13.72        1.30     30.93 o 
  13   6   1       48.20       14.35     23.79 o 
   1   7   1      298.76      299.65     29.84 o 
   2   7   1       20.81        6.99     19.07 o 
   3   7   1       64.87       58.16     21.50 o 
   4   7   1        8.51       14.13     17.94 o 
   5   7   1        0.54        3.01     19.84 o 
   6   7   1       81.76       66.97     23.53 o 
   7   7   1        3.82        4.19     20.31 o 
   8   7   1       37.48       16.04     21.57 o 
   9   7   1        1.67      -11.80     27.02 o 
  10   7   1       47.44       91.60     25.79 o 
  11   7   1        0.74       24.63     34.06 o 
  12   7   1      176.34      201.29     29.01 o 
   1   8   1       20.02       35.93     20.73 o 
   2   8   1       15.48       16.77     23.11 o 
   3   8   1        3.14       14.15     21.48 o 
   4   8   1        0.06        3.68     20.75 o 
   5   8   1        0.34       14.46     21.00 o 
   6   8   1       38.73       44.13     24.10 o 
   7   8   1        3.67       30.88     23.08 o 
   8   8   1        0.29       55.55     25.17 o 
   9   8   1        3.61       60.39     29.21 o 
  10   8   1        0.22       37.46     41.76 o 
   1   9   1       18.46       54.65     30.42 o 
   2   9   1        0.62       68.07     21.58 o 
   3   9   1        2.62       83.41     21.91 o 
   4   9   1        0.00       81.33     22.96 o 
   5   9   1        0.01       53.26     22.68 o 
   6   9   1        0.72       28.44     22.64 o 
   7   9   1        3.65       72.75     24.49 o 
   0  10   1       43.66      201.58     48.73 o 
   1  10   1        0.65       89.46     41.21 o 
   2  10   1       19.88       62.31     30.86 o 
   3  10   1        8.73      102.30     32.61 o 
   2   0   2      247.04      217.47     10.74 o 
   3   0   2     6541.98     6013.79     59.56 o 
   4   0   2     1783.42     1702.56     31.16 o 
   5   0   2       21.10       31.72     12.20 o 
   6   0   2      360.61      375.81     32.78 o 
   7   0   2     5242.33     5735.27     73.54 o 
   8   0   2     1077.58     1166.66     33.70 o 
   9   0   2       48.96       54.56     16.66 o 
  10   0   2        0.20       -0.40     16.59 o 
  11   0   2      483.79      501.92     70.51 o 
  12   0   2      283.61      228.90     42.42 o 
  13   0   2      507.28      559.61     56.15 o 
  14   0   2        0.25       31.67     37.61 o 
  15   0   2       15.06       -0.56     38.79 o 
  16   0   2       26.51        2.29     40.08 o 
   1   1   2      589.82      527.92     14.79 o 
   2   1   2      588.49      499.91     14.71 o 
   3   1   2      798.82      745.65     17.97 o 
   4   1   2     2249.51     2226.66     24.42 o 
   5   1   2      426.07      440.69     16.41 o 
   6   1   2        3.87        7.20      8.40 o 
   7   1   2      330.22      367.51     17.67 o 
   8   1   2        0.57       -2.80      8.94 o 
   9   1   2       18.73       40.95     11.38 o 
  10   1   2       38.66       47.68     15.42 o 
  11   1   2       43.89       23.52     15.61 o 
  12   1   2       13.46       16.38     19.60 o 
  13   1   2      155.37      195.18     36.21 o 
  14   1   2       89.53       56.13     27.71 o 
  15   1   2        1.45      -14.47     24.95 o 
  16   1   2        2.32      -19.38     27.20 o 
   0   2   2     4463.94     4160.03     50.11 o 
   1   2   2      735.65      781.14     16.51 o 
   2   2   2      853.51      786.02     15.65 o 
   3   2   2     1216.30     1176.59     26.11 o 
   4   2   2      249.26      218.22     16.00 o 
   5   2   2      172.09      208.89     23.26 o 
   6   2   2       16.89        6.48     11.45 o 
   7   2   2     2087.52     2244.56     29.66 o 
   8   2   2      127.79      116.41     16.07 o 
   9   2   2        0.17       -5.48     12.27 o 
  10   2   2       29.99        9.24     14.87 o 
  11   2   2      264.14      310.51     25.08 o 
  12   2   2        5.74       -0.18     17.87 o 
  13   2   2      203.94      175.25     39.49 o 
  14   2   2        0.91       -5.50     24.37 o 
  15   2   2        0.25       22.39     27.18 o 
  16   2   2        3.10       20.77     29.21 o 
   1   3   2      288.14      333.93     18.61 o 
   2   3   2       41.27       65.64     10.12 o 
   3   3   2     2106.61     2001.54     27.20 o 
   4   3   2      493.20      469.93     23.07 o 
   5   3   2      172.45      173.22     16.91 o 
   6   3   2       91.42      118.22     16.37 o 
   7   3   2      104.90       97.76     16.62 o 
   8   3   2      280.94      299.04     26.66 o 
   9   3   2       52.88       42.93     16.34 o 
  10   3   2      487.21      508.54     29.01 o 
  11   3   2      411.34      381.07     27.79 o 
  12   3   2        1.02      -19.96     17.36 o 
  13   3   2      492.86      483.10     36.45 o 
  14   3   2       11.43       39.81     24.35 o 
  15   3   2       30.97       25.07     30.42 o 
   0   4   2     1432.66     1259.63     35.65 o 
   1   4   2     1028.96      993.38     24.30 o 
   2   4   2      199.43      176.63     13.38 o 
   3   4   2      753.35      662.27     31.53 o 
   4   4   2      970.81      971.92     21.27 o 
   5   4   2     1017.38     1062.77     33.49 o 
   6   4   2      118.31      108.51     17.46 o 
   7   4   2      320.72      343.50     24.70 o 
   8   4   2       45.23       51.31     16.58 o 
   9   4   2      694.72      705.56     40.23 o 
  10   4   2      124.98      148.78     22.93 o 
  11   4   2       68.12       73.02     21.49 o 
  12   4   2       54.13       58.39     21.61 o 
  13   4   2        0.01       29.96     21.84 o 
  14   4   2       11.92       17.61     23.89 o 
  15   4   2        1.05       70.59     30.22 o 
   1   5   2       21.06       14.99     11.85 o 
   2   5   2       38.10       53.18     11.83 o 
   3   5   2     3994.05     3942.93     46.67 o 
   4   5   2       67.13       53.65     15.54 o 
   5   5   2       32.76        7.59     15.37 o 
   6   5   2       51.44       65.37     16.64 o 
   7   5   2      117.41      161.27     21.22 o 
   8   5   2        6.49        9.59     16.80 o 
   9   5   2      193.92      173.87     23.89 o 
  10   5   2        0.60       60.75     20.30 o 
  11   5   2       27.01       84.81     22.94 o 
  12   5   2       21.10       49.95     24.78 o 
  13   5   2       38.71       14.12     23.38 o 
  14   5   2        1.20        2.22     30.36 o 
   0   6   2        3.96      -21.36     14.87 o 
   1   6   2      400.47      388.46     25.38 o 
   2   6   2      169.71      169.95     15.98 o 
   3   6   2        0.09       20.06     15.30 o 
   4   6   2      243.04      273.57     23.95 o 
   5   6   2      102.73      128.41     20.48 o 
   6   6   2       16.14       24.72     17.42 o 
   7   6   2      109.33       84.60     20.58 o 
   8   6   2        0.90       -3.03     17.96 o 
   9   6   2       10.12       16.05     20.05 o 
  10   6   2        8.51       78.26     22.48 o 
  11   6   2       66.88      102.93     25.85 o 
  12   6   2       58.99      100.39     28.85 o 
  13   6   2        9.39       -2.65     27.73 o 
   1   7   2       14.75       16.49     18.40 o 
   2   7   2      262.02      254.59     25.89 o 
   3   7   2      834.20      913.03     39.14 o 
   4   7   2       40.53       44.05     19.52 o 
   5   7   2       24.95       21.51     19.15 o 
   6   7   2       23.51       11.97     19.10 o 
   7   7   2      184.00      204.53     26.36 o 
   8   7   2      137.54      156.97     28.88 o 
   9   7   2      103.34      166.13     28.36 o 
  10   7   2      304.45      298.87     33.77 o 
  11   7   2       79.07       76.75     26.94 o 
  12   7   2        2.59       22.65     27.27 o 
   1   8   2       10.61       49.80     22.32 o 
   2   8   2        0.08       -0.65     20.36 o 
   3   8   2       84.10       96.97     24.22 o 
   4   8   2       79.37       70.36     24.26 o 
   5   8   2       44.63       39.55     22.49 o 
   6   8   2       23.92       43.07     24.20 o 
   7   8   2      174.32      144.84     27.78 o 
   8   8   2       26.92       32.33     25.12 o 
   9   8   2      153.73      158.60     30.65 o 
  10   8   2       23.47       48.35     27.55 o 
   1   9   2        0.60       71.70     37.33 o 
   2   9   2        7.47       75.12     22.36 o 
   3   9   2        3.97       19.95     23.22 o 
   4   9   2        7.90       24.14     23.78 o 
   5   9   2        0.69      -13.08     22.80 o 
   6   9   2        1.64       48.12     27.08 o 
   7   9   2       11.35       35.80     25.60 o 
   0  10   2       98.26      201.87     72.73 o 
   1  10   2        7.85       66.80     59.37 o 
   2  10   2        0.11      109.32     62.34 o 
   3  10   2       50.10      118.21     49.30 o 
   1   1   3    12171.94    12057.36     82.20 o 
   2   1   3      506.31      500.58     11.61 o 
   3   1   3     1181.46     1184.50     17.02 o 
   4   1   3     2773.22     2738.44     27.97 o 
   5   1   3     2470.38     2321.99     27.56 o 
   6   1   3     2023.29     1900.19     26.73 o 
   7   1   3      334.48      406.41     17.18 o 
   8   1   3      537.83      578.72     24.69 o 
   9   1   3       11.87       18.63     10.97 o 
  10   1   3      675.61      679.02     29.45 o 
  11   1   3       67.47       60.79     18.00 o 
  12   1   3        0.56       -5.86     16.82 o 
  13   1   3        1.46       16.19     24.17 o 
  14   1   3       75.10       83.50     29.03 o 
  15   1   3        0.45        9.58     26.66 o 
  16   1   3        0.19       -5.62     27.42 o 
   0   2   3     1424.18     1517.69     29.34 o 
   1   2   3    11665.84    11837.91     79.25 o 
   2   2   3     4046.63     3844.02     34.05 o 
   3   2   3     8600.85     8313.16     62.70 o 
   4   2   3     1711.37     1737.23     23.02 o 
   5   2   3      943.27      937.67     17.09 o 
   6   2   3       64.00       58.30      8.90 o 
   7   2   3       10.95       -1.26      8.35 o 
   8   2   3      345.58      329.95     34.96 o 
   9   2   3        6.86       10.90     13.73 o 
  10   2   3       37.61       18.31     16.02 o 
  11   2   3      143.04      142.98     21.91 o 
  12   2   3       89.72       62.65     22.68 o 
  13   2   3       43.22       53.63     26.19 o 
  14   2   3       16.13       22.84     26.25 o 
  15   2   3        5.79       40.84     28.05 o 
  16   2   3        0.25       41.64     29.88 o 
   1   3   3       79.94       91.06     11.54 o 
   2   3   3       28.64       27.00      8.94 o 
   3   3   3      460.33      475.79     19.29 o 
   4   3   3      494.56      523.00     20.20 o 
   5   3   3      673.97      692.68     29.87 o 
   6   3   3       39.50       45.51     13.21 o 
   7   3   3      390.17      415.52     22.81 o 
   8   3   3       63.09       79.55     15.91 o 
   9   3   3      133.44      125.69     19.06 o 
  10   3   3      396.33      469.22     36.87 o 
  11   3   3      586.12      610.87     32.82 o 
  12   3   3        0.87        6.56     17.89 o 
  13   3   3        8.41       39.52     20.78 o 
  14   3   3        7.09       19.32     21.82 o 
  15   3   3        9.02       35.48     28.73 o 
   0   4   3       97.92      109.99     17.62 o 
   1   4   3      100.89      126.06     13.56 o 
   2   4   3      158.70      164.60     13.18 o 
   3   4   3        2.99       -7.75      8.89 o 
   4   4   3     3364.10     3403.74     38.45 o 
   5   4   3      751.19      734.84     26.85 o 
   6   4   3       36.18       32.78     14.11 o 
   7   4   3        4.24        2.55     12.75 o 
   8   4   3      169.69      178.51     20.22 o 
   9   4   3      405.98      452.30     37.73 o 
  10   4   3       75.06       80.55     22.19 o 
  11   4   3        3.18      -11.31     18.22 o 
  12   4   3       11.56       19.02     20.38 o 
  13   4   3       45.23       38.46     21.82 o 
  14   4   3       57.37       72.05     27.01 o 
  15   4   3        0.24        6.22     38.33 o 
   1   5   3     1099.11     1009.63     26.88 o 
   2   5   3      473.57      512.06     29.87 o 
   3   5   3       73.31       78.41     12.61 o 
   4   5   3       20.64       22.49     13.60 o 
   5   5   3      176.48      188.14     19.74 o 
   6   5   3       43.02       26.00     17.48 o 
   7   5   3       76.68       93.63     18.73 o 
   8   5   3      304.99      315.99     26.03 o 
   9   5   3        1.17       15.99     18.57 o 
  10   5   3      671.78      621.20     55.87 o 
  11   5   3        0.52       37.47     20.28 o 
  12   5   3      186.70      214.84     28.56 o 
  13   5   3       54.47       16.13     24.18 o 
  14   5   3       27.46       58.44     27.88 o 
   0   6   3        9.46        8.56     16.59 o 
   1   6   3        0.03        4.82     13.71 o 
   2   6   3        3.26       -6.43     11.50 o 
   3   6   3       27.41       49.44     16.74 o 
   4   6   3      455.66      450.33     27.85 o 
   5   6   3       98.87       75.72     18.83 o 
   6   6   3      174.23      201.19     23.71 o 
   7   6   3      194.86      182.36     24.06 o 
   8   6   3      164.15      118.22     23.00 o 
   9   6   3       74.10       74.99     22.24 o 
  10   6   3      447.96      452.82     34.63 o 
  11   6   3      412.14      352.21     31.85 o 
  12   6   3       18.88        6.34     23.07 o 
  13   6   3       32.77       90.87     28.21 o 
   1   7   3        9.83      -21.67     14.45 o 
   2   7   3      228.99      261.33     27.09 o 
   3   7   3      311.66      321.10     27.23 o 
   4   7   3      200.51      210.61     25.56 o 
   5   7   3        0.08        9.52     18.91 o 
   6   7   3       34.56       44.37     20.46 o 
   7   7   3       33.42       96.98     23.16 o 
   8   7   3        6.27       14.70     25.47 o 
   9   7   3        4.75      -10.71     19.57 o 
  10   7   3       27.90       36.73     23.44 o 
  11   7   3       58.00       89.14     27.11 o 
  12   7   3       25.74       39.95     45.14 o 
   1   8   3       16.57       11.79     19.16 o 
   2   8   3      107.38      205.51     25.91 o 
   3   8   3      127.32      110.39     23.46 o 
   4   8   3        8.34       26.59     20.20 o 
   5   8   3       28.49       -5.39     20.39 o 
   6   8   3        7.06       -6.71     21.11 o 
   7   8   3        2.68        2.94     21.06 o 
   8   8   3      103.05      107.20     28.45 o 
   9   8   3       53.10       43.08     25.41 o 
  10   8   3        1.75       56.51     26.48 o 
   1   9   3        5.85       52.07     30.69 o 
   2   9   3       33.87       71.58     25.30 o 
   3   9   3       18.43       48.50     27.50 o 
   4   9   3       10.16       41.86     29.13 o 
   5   9   3       33.94       38.79     31.44 o 
   6   9   3        4.55       23.94     28.12 o 
   7   9   3       48.20       64.94     30.77 o 
   0  10   3       85.36      293.90     80.16 o 
   1  10   3      177.29      255.31     78.67 o 
   2  10   3        0.35       20.35     39.35 o 
   0   0   4      454.90      433.43     28.20 o 
   1   0   4     9851.82     9390.35    129.73 o 
   2   0   4     1571.22     1641.87     25.85 o 
   3   0   4     3026.33     2848.18     42.64 o 
   4   0   4      590.35      596.03     21.14 o 
   5   0   4       47.24       21.18     12.35 o 
   6   0   4      515.15      429.10     41.78 o 
   7   0   4       52.69       82.27     17.32 o 
   8   0   4      549.15      604.03     28.35 o 
   9   0   4      216.92      230.15     24.00 o 
  10   0   4      540.89      613.44     32.88 o 
  11   0   4       65.94       59.28     32.00 o 
  12   0   4      322.99      286.59     45.13 o 
  13   0   4       13.17      -37.42     24.95 o 
  14   0   4       18.41       -8.77     33.39 o 
  15   0   4       64.42       59.83     39.35 o 
  16   0   4       15.27       -4.98     41.37 o 
   1   1   4     3678.26     3561.42     34.91 o 
   2   1   4    17139.70    16733.18     95.64 o 
   3   1   4     2108.77     2086.13     23.23 o 
   4   1   4        4.57       -7.16      7.62 o 
   5   1   4       97.89      110.94     10.24 o 
   6   1   4     2185.64     2451.08     30.81 o 
   7   1   4      375.91      506.72     17.76 o 
   8   1   4        1.66      -12.67      9.39 o 
   9   1   4       13.76       34.99     11.89 o 
  10   1   4      195.04      165.26     19.35 o 
  11   1   4        1.39      -15.87     15.65 o 
  12   1   4        0.00       -5.73     16.89 o 
  13   1   4        2.41      -33.72     22.48 o 
  14   1   4      157.10      168.62     31.98 o 
  15   1   4       14.67       14.20     26.92 o 
  16   1   4       28.24       -4.89     38.01 o 
   0   2   4   153536.20   144725.06   1825.83 o 
   1   2   4     5992.59     5846.34     47.26 o 
   2   2   4      285.18      273.33     11.43 o 
   3   2   4      523.46      543.71     18.13 o 
   4   2   4     4337.92     4308.96     38.66 o 
   5   2   4       10.25        0.76      8.55 o 
   6   2   4     1675.67     1796.31     25.61 o 
   7   2   4       13.53       18.80      9.31 o 
   8   2   4      598.84      636.64     31.95 o 
   9   2   4       58.18       47.49     15.49 o 
  10   2   4      626.35      617.07     32.53 o 
  11   2   4       63.27      128.96     20.98 o 
  12   2   4       45.72       46.31     19.96 o 
  13   2   4        4.30       -8.03     18.89 o 
  14   2   4       66.40       55.19     27.01 o 
  15   2   4        8.52        1.30     26.42 o 
  16   2   4        7.59       19.89     30.21 o 
   1   3   4     3375.79     3066.51     34.23 o 
   2   3   4     1311.17     1300.05     22.60 o 
   3   3   4      238.96      252.60     12.99 o 
   4   3   4      655.47      655.74     21.98 o 
   5   3   4      145.54      120.11     10.38 o 
   6   3   4       34.28       31.34     12.95 o 
   7   3   4     1409.44     1312.73     34.30 o 
   8   3   4      718.74      754.68     29.11 o 
   9   3   4        8.35       29.24     19.14 o 
  10   3   4     3004.16     2806.08     54.41 o 
  11   3   4       30.10       38.45     19.30 o 
  12   3   4        0.35       13.20     19.05 o 
  13   3   4       38.64       60.28     22.61 o 
  14   3   4       94.10      136.51     27.32 o 
  15   3   4       56.43       58.05     30.36 o 
   0   4   4      680.79      605.53     27.71 o 
   1   4   4      215.87      233.69     19.87 o 
   2   4   4     1353.56     1348.00     25.58 o 
   3   4   4      255.16      277.52     16.06 o 
   4   4   4      562.36      570.05     24.20 o 
   5   4   4        6.21       -8.43     12.18 o 
   6   4   4      291.47      340.06     28.41 o 
   7   4   4      249.12      263.66     21.45 o 
   8   4   4       57.75       47.57     16.19 o 
   9   4   4      449.64      479.86     40.60 o 
  10   4   4      139.27      134.37     22.34 o 
  11   4   4      196.05      198.94     25.44 o 
  12   4   4       19.44       -5.69     19.42 o 
  13   4   4       59.46       85.94     24.67 o 
  14   4   4        2.42        8.44     21.91 o 
  15   4   4       10.52       21.94     26.29 o 
   1   5   4        4.28      -15.53     10.91 o 
   2   5   4       91.37      121.93     13.50 o 
   3   5   4       10.36       -0.68     10.49 o 
   4   5   4      259.75      255.13     20.96 o 
   5   5   4        0.63        3.43     13.59 o 
   6   5   4      291.40      296.65     26.59 o 
   7   5   4       92.98       81.97     18.49 o 
   8   5   4        8.57        1.11     17.13 o 
   9   5   4      283.32      315.81     36.51 o 
  10   5   4      687.41      663.32     46.29 o 
  11   5   4      122.77      134.42     24.48 o 
  12   5   4        2.25      -13.04     20.34 o 
  13   5   4        0.50       16.50     22.05 o 
  14   5   4       18.14       65.86     27.82 o 
   0   6   4       55.43       61.68     19.53 o 
   1   6   4        7.67        7.34     12.52 o 
   2   6   4      146.52      173.18     16.77 o 
   3   6   4       22.00       23.54     15.64 o 
   4   6   4       11.93        7.59     22.32 o 
   5   6   4       36.92       17.49     16.89 o 
   6   6   4       54.83       18.13     17.17 o 
   7   6   4        8.23       17.91     18.20 o 
   8   6   4      179.96      203.14     25.87 o 
   9   6   4      106.18      121.32     24.15 o 
  10   6   4        9.03       24.61     20.67 o 
  11   6   4       38.99       39.47     23.77 o 
  12   6   4        5.75       -3.11     21.96 o 
  13   6   4        5.15        3.46     41.96 o 
   1   7   4        0.27       25.76     15.58 o 
   2   7   4       55.75       57.26     25.87 o 
   3   7   4       22.23       43.51     18.69 o 
   4   7   4       16.89      -23.47     16.46 o 
   5   7   4        1.27       -6.34     17.38 o 
   6   7   4       85.24       93.18     22.14 o 
   7   7   4        0.58      -14.09     18.12 o 
   8   7   4       67.91       75.47     22.99 o 
   9   7   4      129.98      135.19     26.39 o 
  10   7   4       20.29       30.00     22.40 o 
  11   7   4       36.93       34.46     24.12 o 
   0   8   4        1.01       77.19     56.41 o 
   1   8   4       24.91       17.21     21.88 o 
   2   8   4        4.44       13.37     18.82 o 
   3   8   4        0.32       -0.61     19.05 o 
   4   8   4      136.77      134.47     25.33 o 
   5   8   4       42.52       72.17     23.47 o 
   6   8   4        0.65       20.69     21.77 o 
   7   8   4       46.55       77.07     24.11 o 
   8   8   4      141.16      138.19     29.78 o 
   9   8   4        3.16       25.74     33.15 o 
  10   8   4       26.06       28.86     28.69 o 
   1   9   4       34.05       84.46     63.83 o 
   2   9   4      250.05      265.08     42.52 o 
   3   9   4       36.87       30.24     44.21 o 
   4   9   4        2.16       16.38     30.53 o 
   5   9   4        6.15       -3.77     29.65 o 
   6   9   4        6.33       31.89     41.47 o 
   7   9   4        9.13       20.27     34.06 o 
   0  10   4      705.22     1013.82    123.20 o 
   1  10   4       10.92       83.12     59.37 o 
   2  10   4       32.33       44.53     62.34 o 
   1   1   5    13012.65    12671.23     90.72 o 
   2   1   5      124.60      131.29      8.76 o 
   3   1   5      897.95      830.13     15.87 o 
   4   1   5      488.24      550.68     21.04 o 
   5   1   5       67.19       65.93      9.65 o 
   6   1   5       96.64       90.85     10.89 o 
   7   1   5     6417.54     6655.36     58.63 o 
   8   1   5       78.52       71.69     11.91 o 
   9   1   5      866.23      819.74     23.13 o 
  10   1   5       30.14       10.00     15.18 o 
  11   1   5       94.64       95.90     19.70 o 
  12   1   5      397.06      346.27     28.50 o 
  13   1   5        0.36       -3.16     22.29 o 
  14   1   5       70.44       50.04     27.07 o 
  15   1   5        5.16       31.24     31.30 o 
  16   1   5        6.82      -17.17     27.50 o 
   0   2   5    45810.96    45207.12    338.76 o 
   1   2   5    21268.21    20290.78    146.76 o 
   2   2   5      176.96      201.38     16.43 o 
   3   2   5      624.37      611.57     15.99 o 
   4   2   5     1123.67     1038.87     19.19 o 
   5   2   5        6.24       -2.70      7.71 o 
   6   2   5       87.55      112.54     11.02 o 
   7   2   5      117.96      116.32     11.88 o 
   8   2   5      335.73      356.85     21.83 o 
   9   2   5       73.17       88.07     16.88 o 
  10   2   5      214.70      252.92     22.72 o 
  11   2   5      317.02      281.14     25.18 o 
  12   2   5       42.81       15.30     19.10 o 
  13   2   5        0.74        7.76     20.40 o 
  14   2   5        9.30       -7.98     25.06 o 
  15   2   5       49.10       24.78     27.16 o 
  16   2   5        0.14       37.27     31.05 o 
   1   3   5        7.52       -3.39      8.44 o 
   2   3   5    12918.46    12670.85     91.41 o 
   3   3   5     1961.39     1906.67     27.12 o 
   4   3   5      257.45      289.48     18.66 o 
   5   3   5     1058.64     1162.72     21.54 o 
   6   3   5     1943.54     1955.08     32.03 o 
   7   3   5       25.10       39.77     13.99 o 
   8   3   5      343.91      374.76     23.59 o 
   9   3   5     1039.28      898.41     36.69 o 
  10   3   5      224.86      269.34     24.71 o 
  11   3   5        3.16      -23.13     15.42 o 
  12   3   5       70.73       69.88     21.58 o 
  13   3   5        2.94       26.39     20.77 o 
  14   3   5        7.54       38.30     24.56 o 
  15   3   5       20.53       38.21     29.52 o 
   0   4   5      523.90      413.82     40.49 o 
   1   4   5      826.19      870.67     29.03 o 
   2   4   5       55.42       56.47     11.31 o 
   3   4   5      294.91      314.81     15.84 o 
   4   4   5     1369.93     1378.65     26.68 o 
   5   4   5       76.73      101.32     15.67 o 
   6   4   5       60.53       67.72     15.16 o 
   7   4   5      121.00      150.14     19.03 o 
   8   4   5     1130.04     1030.99     34.29 o 
   9   4   5      208.81      173.76     33.97 o 
  10   4   5      153.61      183.18     23.58 o 
  11   4   5       32.28       26.76     19.57 o 
  12   4   5       61.27       64.43     22.33 o 
  13   4   5       39.54       40.16     23.79 o 
  14   4   5        3.56       18.26     23.12 o 
  15   4   5       34.31       44.68     25.77 o 
   1   5   5        2.50       -5.02     10.80 o 
   2   5   5       82.03      109.63     13.79 o 
   3   5   5      240.04      243.79     16.46 o 
   4   5   5      335.11      344.05     22.76 o 
   5   5   5      259.11      254.86     21.94 o 
   6   5   5       28.77       32.79     15.61 o 
   7   5   5      182.97      150.07     24.45 o 
   8   5   5      144.41      143.61     22.15 o 
   9   5   5      126.49      149.97     23.29 o 
  10   5   5       62.23       51.18     21.02 o 
  11   5   5        0.33       26.72     25.34 o 
  12   5   5        0.08       27.29     21.93 o 
  13   5   5       31.77       43.47     24.59 o 
  14   5   5        0.07        3.39     23.16 o 
   0   6   5        5.48      -16.57     17.11 o 
   1   6   5       34.80       33.94     13.81 o 
   2   6   5        1.60      -11.96     11.63 o 
   3   6   5      330.55      285.59     23.44 o 
   4   6   5      107.18      105.64     19.05 o 
   5   6   5        3.43        1.84     15.70 o 
   6   6   5        2.07      -22.75     15.17 o 
   7   6   5       14.84       31.14     17.52 o 
   8   6   5       98.23       95.82     22.38 o 
   9   6   5       39.67       42.43     21.08 o 
  10   6   5       96.90       94.72     28.48 o 
  11   6   5      189.97      182.76     29.54 o 
  12   6   5       20.11       33.74     23.89 o 
  13   6   5        3.13      -13.02     30.98 o 
   1   7   5      136.05      117.21     20.59 o 
   2   7   5        3.98       -4.30     16.44 o 
   3   7   5        8.69       26.03     17.86 o 
   4   7   5        3.98       18.93     18.43 o 
   5   7   5       42.32       61.85     20.25 o 
   6   7   5       32.84        5.31     19.38 o 
   7   7   5        0.00       -2.18     19.56 o 
   8   7   5        1.86       -0.87     20.38 o 
   9   7   5        1.95       19.23     21.77 o 
  10   7   5      135.50      118.03     26.20 o 
  11   7   5       63.40       75.00     28.28 o 
   0   8   5      669.30      754.06     97.97 o 
   1   8   5        3.41       39.18     29.37 o 
   2   8   5       72.40       38.15     25.75 o 
   3   8   5        4.11       23.70     24.89 o 
   4   8   5       48.85        6.49     25.57 o 
   5   8   5       24.98       25.82     23.78 o 
   6   8   5        0.88        3.31     22.11 o 
   7   8   5        2.18       14.69     22.99 o 
   8   8   5      255.27      262.16     35.05 o 
   9   8   5       48.36       62.73     26.52 o 
   1   9   5      219.55      231.50     53.50 o 
   2   9   5      195.60      182.94     34.92 o 
   3   9   5        4.85       19.87     27.60 o 
   4   9   5       43.65       52.12     29.08 o 
   5   9   5       71.34       53.15     31.05 o 
   6   9   5      109.09       61.89     47.91 o 
   7   9   5       58.91      120.24     37.49 o 
   0  10   5        0.22       81.64     59.37 o 
   1  10   5       86.19      287.97     83.12 o 
   0   0   6        7.76        9.29     11.77 o 
   1   0   6       29.67       40.16      9.98 o 
   2   0   6     3180.32     2843.63     56.99 o 
   3   0   6     2024.62     2019.66     33.77 o 
   4   0   6     3675.14     4053.03     52.97 o 
   5   0   6     1974.92     1995.80     38.58 o 
   6   0   6      173.63      187.14     18.09 o 
   7   0   6      986.36      969.79     32.21 o 
   8   0   6       27.67       18.94     20.89 o 
   9   0   6       46.43       39.17     17.75 o 
  10   0   6       71.18       57.55     20.57 o 
  11   0   6      247.21      308.47     42.27 o 
  12   0   6       31.90      -15.14     31.44 o 
  13   0   6        0.36       23.86     48.24 o 
  14   0   6       53.07       -4.47     65.31 o 
  15   0   6       20.32       19.38     38.21 o 
  16   0   6        1.16      -14.10     39.88 o 
   1   1   6     1472.17     1392.04     23.97 o 
   2   1   6      276.92      290.93     12.13 o 
   3   1   6      939.66      940.30     17.19 o 
   4   1   6      165.54      171.04     10.98 o 
   5   1   6       28.14       42.80     11.50 o 
   6   1   6       76.57       71.13     10.60 o 
   7   1   6       10.95       13.35     10.12 o 
   8   1   6       73.95       73.13     12.41 o 
   9   1   6      358.90      373.99     25.60 o 
  10   1   6       97.33       85.54     18.03 o 
  11   1   6       49.31       47.43     19.00 o 
  12   1   6      172.76      162.27     23.60 o 
  13   1   6        2.62        8.36     23.68 o 
  14   1   6       17.49      -21.64     24.11 o 
  15   1   6        4.02       -4.98     27.02 o 
  16   1   6        1.95        5.97     29.28 o 
   0   2   6      498.53      543.46     26.79 o 
   1   2   6     3249.31     3119.46     37.10 o 
   2   2   6      419.71      428.07     13.54 o 
   3   2   6     3447.13     3333.76     33.73 o 
   4   2   6       68.26       83.39      9.85 o 
   5   2   6     1507.29     1591.15     25.07 o 
   6   2   6      248.07      318.89     18.40 o 
   7   2   6     1611.71     1618.88     27.34 o 
   8   2   6      214.08      194.05     20.25 o 
   9   2   6      298.58      301.12     22.27 o 
  10   2   6      363.32      373.19     37.73 o 
  11   2   6      405.06      394.17     27.94 o 
  12   2   6      332.40      315.80     28.15 o 
  13   2   6        5.99       13.71     20.30 o 
  14   2   6       61.70       43.76     27.88 o 
  15   2   6       10.15       13.53     27.21 o 
  16   2   6        2.03       40.96     31.18 o 
   1   3   6     4917.55     4492.64     42.88 o 
   2   3   6     1391.99     1552.33     24.81 o 
   3   3   6    10257.40    10528.05     76.48 o 
   4   3   6     1180.26     1140.98     22.18 o 
   5   3   6       83.14       93.64     10.58 o 
   6   3   6        1.33       14.00     10.45 o 
   7   3   6      218.10      227.66     19.12 o 
   8   3   6       32.14       34.57     14.60 o 
   9   3   6      282.34      322.69     24.17 o 
  10   3   6       75.41       74.45     19.73 o 
  11   3   6      378.88      357.63     30.54 o 
  12   3   6       21.79       30.74     22.68 o 
  13   3   6        0.03       -4.32     19.82 o 
  14   3   6       11.29       24.71     22.37 o 
  15   3   6       36.02        9.81     28.96 o 
   0   4   6     1042.66     1083.47     43.52 o 
   1   4   6       61.30       54.41     11.07 o 
   2   4   6       38.18       55.12     10.80 o 
   3   4   6      582.19      611.17     34.85 o 
   4   4   6      486.98      532.73     18.89 o 
   5   4   6       86.80       86.07     15.24 o 
   6   4   6      142.64      185.37     21.35 o 
   7   4   6        3.30        2.17     13.83 o 
   8   4   6        8.06       19.56     15.46 o 
   9   4   6     1125.52     1013.80     36.85 o 
  10   4   6        9.30       21.72     21.80 o 
  11   4   6       16.51       -7.14     17.58 o 
  12   4   6      108.33      126.87     25.00 o 
  13   4   6       43.92       45.16     22.69 o 
  14   4   6        0.79       28.37     23.66 o 
   1   5   6     1116.45     1078.57     26.27 o 
   2   5   6     1054.37     1019.18     25.44 o 
   3   5   6      394.67      423.47     19.71 o 
   4   5   6       30.39       36.93     14.84 o 
   5   5   6        1.22       -6.11     12.96 o 
   6   5   6       19.08       26.54     15.44 o 
   7   5   6        0.04      -10.41     15.58 o 
   8   5   6       12.85        6.84     17.53 o 
   9   5   6      186.35      159.80     24.04 o 
  10   5   6       34.41       53.62     21.00 o 
  11   5   6       82.92       63.32     22.77 o 
  12   5   6       11.45       29.31     22.26 o 
  13   5   6      156.11      163.23     29.17 o 
  14   5   6        3.51        4.28     23.68 o 
   0   6   6      103.00      149.21     28.26 o 
   1   6   6       13.73       12.25     13.26 o 
   2   6   6        8.66       -1.27     12.09 o 
   3   6   6       77.67       74.00     18.08 o 
   4   6   6       88.94       96.27     19.31 o 
   5   6   6       30.12       49.04     17.72 o 
   6   6   6        5.62      -22.06     14.70 o 
   7   6   6        7.42        5.55     21.80 o 
   8   6   6       17.55        4.72     19.12 o 
   9   6   6       97.19       38.90     21.93 o 
  10   6   6       19.00        2.90     20.09 o 
  11   6   6       10.51       20.62     21.23 o 
  12   6   6        0.11       -0.51     22.64 o 
  13   6   6        7.44       24.94     32.53 o 
   1   7   6        2.45       12.47     15.73 o 
   2   7   6       26.41       16.26     17.57 o 
   3   7   6       42.18       62.35     19.88 o 
   4   7   6        4.52        7.86     20.89 o 
   5   7   6       25.20        8.90     18.26 o 
   6   7   6        1.18        1.16     21.77 o 
   7   7   6        3.83       20.59     22.54 o 
   8   7   6        0.04       19.24     22.51 o 
   9   7   6       30.55       69.41     26.85 o 
  10   7   6        3.05       47.77     25.06 o 
  11   7   6       60.75       77.91     27.72 o 
   1   8   6       51.64       35.54     30.12 o 
   2   8   6       16.71       20.95     25.17 o 
   3   8   6       22.92       57.36     35.78 o 
   4   8   6        7.99       15.23     26.31 o 
   5   8   6       78.65       89.39     30.89 o 
   6   8   6        0.24       -7.81     26.27 o 
   7   8   6       42.46       60.88     31.30 o 
   8   8   6       30.57       89.80     33.07 o 
   9   8   6      116.69      155.32     37.34 o 
   1   9   6        0.17       18.32     38.30 o 
   2   9   6       82.35       74.60     30.80 o 
   3   9   6       11.42      -12.00     26.96 o 
   4   9   6        0.91       20.91     29.58 o 
   5   9   6        7.11       48.77     30.99 o 
   6   9   6       38.04       17.86     31.78 o 
   7   9   6        0.99       47.39     32.18 o 
   1   1   7       16.15       -1.22      9.34 o 
   2   1   7     2252.62     2193.08     24.24 o 
   3   1   7      358.60      364.07     16.73 o 
   4   1   7      562.70      550.40     16.23 o 
   5   1   7        0.08       -1.75      8.56 o 
   6   1   7      322.50      351.92     15.79 o 
   7   1   7      144.10      174.39     13.74 o 
   8   1   7        6.78        3.50     10.83 o 
   9   1   7        0.97        8.72     11.80 o 
  10   1   7      159.33      184.21     20.66 o 
  11   1   7     1282.13     1138.70     37.76 o 
  12   1   7      102.85      112.36     22.73 o 
  13   1   7      195.39      244.35     59.35 o 
  14   1   7       90.83       72.81     28.08 o 
  15   1   7       14.32       22.31     26.98 o 
  16   1   7        5.35       16.65     28.92 o 
   0   2   7      301.31      281.52     24.72 o 
   1   2   7     1714.65     1689.15     26.46 o 
   2   2   7      353.85      399.85     14.31 o 
   3   2   7     2189.06     2221.38     41.87 o 
   4   2   7     1404.38     1560.30     24.49 o 
   5   2   7     1178.16     1225.96     24.14 o 
   6   2   7       20.45       21.47      9.70 o 
   7   2   7      221.64      246.72     15.07 o 
   8   2   7      225.13      196.44     18.97 o 
   9   2   7     1438.92     1420.94     45.88 o 
  10   2   7        0.60       -1.51     15.71 o 
  11   2   7      135.30      143.47     21.76 o 
  12   2   7        0.01       17.81     19.33 o 
  13   2   7       62.44       73.05     22.68 o 
  14   2   7       89.54      124.97     31.02 o 
  15   2   7        5.24       28.02     28.16 o 
   1   3   7       18.90       -6.45      8.24 o 
   2   3   7      624.85      670.50     22.44 o 
   3   3   7      699.67      799.18     19.22 o 
   4   3   7      906.14      978.56     21.42 o 
   5   3   7       77.58       79.35     11.04 o 
   6   3   7        0.86        5.29      9.02 o 
   7   3   7        3.26        2.54     13.54 o 
   8   3   7      146.37      115.41     18.17 o 
   9   3   7       29.37       46.75     16.99 o 
  10   3   7      345.74      337.88     26.85 o 
  11   3   7       29.30       18.44     22.59 o 
  12   3   7       57.82       52.52     21.53 o 
  13   3   7       50.63       40.99     22.55 o 
  14   3   7        5.03       39.05     23.17 o 
  15   3   7       14.54      -23.19     36.05 o 
   0   4   7      748.72      802.86     30.69 o 
   1   4   7     3260.92     3237.86     42.99 o 
   2   4   7       42.88       35.99     10.44 o 
   3   4   7     1151.01     1153.22     24.58 o 
   4   4   7      115.16      155.40     17.25 o 
   5   4   7      257.05      271.95     17.38 o 
   6   4   7       94.08      105.44     16.53 o 
   7   4   7      843.53      819.29     50.00 o 
   8   4   7      260.43      238.18     22.91 o 
   9   4   7        9.33       21.49     17.37 o 
  10   4   7      343.93      330.04     27.67 o 
  11   4   7      466.56      449.64     32.09 o 
  12   4   7      190.30      209.98     27.01 o 
  13   4   7        0.19       -0.38     21.68 o 
  14   4   7       49.90       39.28     29.22 o 
   1   5   7      242.78      234.51     16.62 o 
   2   5   7       81.57      111.86     13.76 o 
   3   5   7       23.37       36.93     12.07 o 
   4   5   7        4.96       -8.41     12.99 o 
   5   5   7       42.73       51.07     15.91 o 
   6   5   7      162.90      157.19     20.12 o 
   7   5   7        2.88       -1.03     15.65 o 
   8   5   7        2.31       -6.35     16.41 o 
   9   5   7      135.82      157.17     23.67 o 
  10   5   7       35.88       15.02     19.38 o 
  11   5   7        2.87       14.58     20.87 o 
  12   5   7       17.95       21.85     22.02 o 
  13   5   7       20.73        5.95     23.85 o 
   0   6   7        5.39       29.42     22.04 o 
   1   6   7        1.42       10.58     13.49 o 
   2   6   7        0.06       -5.06     12.05 o 
   3   6   7        5.23        4.07     14.38 o 
   4   6   7        6.56        1.38     15.15 o 
   5   6   7        2.39      -15.84     15.30 o 
   6   6   7       99.90       75.81     19.12 o 
   7   6   7        0.25       -5.44     17.72 o 
   8   6   7        7.79       -3.54     17.69 o 
   9   6   7       56.14       46.56     24.06 o 
  10   6   7        0.68       16.19     21.47 o 
  11   6   7       11.50       11.54     24.17 o 
  12   6   7        0.00       38.37     25.69 o 
   1   7   7        1.01      -25.85     19.07 o 
   2   7   7        6.12      -21.51     21.66 o 
   3   7   7      157.72      185.04     31.34 o 
   4   7   7       17.79       15.68     24.82 o 
   5   7   7        0.44      -11.20     24.34 o 
   6   7   7        1.18      -17.16     24.23 o 
   7   7   7       52.88       59.24     29.14 o 
   8   7   7        0.13       -0.24     25.63 o 
   9   7   7       25.91       44.73     29.09 o 
  10   7   7       25.52       33.93     30.03 o 
  11   7   7       15.82        5.17     31.06 o 
   1   8   7      161.99      187.20     39.85 o 
   2   8   7        0.02        8.86     24.70 o 
   3   8   7      146.22      195.18     34.73 o 
   4   8   7       96.52       79.09     30.02 o 
   5   8   7      137.68      195.06     36.17 o 
   6   8   7       48.85       57.48     29.45 o 
   7   8   7        1.70       17.62     28.10 o 
   8   8   7       30.92       24.50     29.03 o 
   9   8   7       78.96       75.16     32.36 o 
   1   9   7       13.35       31.61     38.79 o 
   2   9   7        0.97       18.39     40.49 o 
   3   9   7      100.34      127.39     34.31 o 
   4   9   7       88.19       94.63     34.12 o 
   5   9   7       20.97       54.62     32.07 o 
   6   9   7        6.39       17.89     31.58 o 
   0   0   8    13169.47    11766.53    224.14 o 
   1   0   8     6126.88     5879.13     62.49 o 
   2   0   8     5803.19     5623.51     62.38 o 
   3   0   8     9399.13     9415.75    138.49 o 
   4   0   8     1477.53     1426.01     37.71 o 
   5   0   8      398.73      458.45     32.95 o 
   6   0   8      369.92      364.00     40.28 o 
   7   0   8       28.87       26.84     14.93 o 
   8   0   8       72.15       27.34     16.35 o 
   9   0   8      540.41      574.65     46.28 o 
  10   0   8     1529.35     1405.96     45.16 o 
  11   0   8     1117.27     1063.13     50.26 o 
  12   0   8      100.42       86.82     37.16 o 
  13   0   8       99.76      116.51     41.45 o 
  14   0   8       56.99       43.09     38.67 o 
  15   0   8       11.08       30.77     40.40 o 
  16   0   8       12.18       43.67     54.18 o 
   1   1   8     1541.52     1454.00     26.51 o 
   2   1   8      105.61      119.51      8.95 o 
   3   1   8      510.21      494.49     14.78 o 
   4   1   8      679.88      718.36     17.44 o 
   5   1   8      439.40      391.54     15.63 o 
   6   1   8      477.91      459.41     20.69 o 
   7   1   8        3.70       -5.04      9.78 o 
   8   1   8       25.39       36.59     12.08 o 
   9   1   8       13.58        4.81     11.89 o 
  10   1   8     1040.18      982.50     33.05 o 
  11   1   8      220.16      254.06     25.03 o 
  12   1   8        1.61        4.22     18.60 o 
  13   1   8       16.31       22.67     25.50 o 
  14   1   8        0.34       14.24     31.71 o 
  15   1   8       10.82       71.79     28.76 o 
   0   2   8        4.00      -17.01     14.74 o 
   1   2   8     1012.24     1080.97     27.89 o 
   2   2   8     1028.31     1024.91     18.31 o 
   3   2   8     2532.79     2701.68     31.01 o 
   4   2   8     3676.57     3870.63     39.95 o 
   5   2   8       59.32       74.06     10.73 o 
   6   2   8       21.31       16.97      9.73 o 
   7   2   8      297.82      356.07     17.17 o 
   8   2   8      429.67      451.30     24.54 o 
   9   2   8       91.58       88.38     18.05 o 
  10   2   8      518.16      465.16     28.35 o 
  11   2   8      116.52       71.41     20.58 o 
  12   2   8      270.11      308.87     29.12 o 
  13   2   8      102.99      104.26     23.97 o 
  14   2   8        1.57       16.21     26.19 o 
  15   2   8        3.61       16.74     38.47 o 
   1   3   8     1507.99     1572.75     24.46 o 
   2   3   8     7365.53     7499.35     60.46 o 
   3   3   8      286.65      288.57     14.08 o 
   4   3   8      159.21      189.77     12.96 o 
   5   3   8      183.09      168.11     13.11 o 
   6   3   8     2845.58     2844.25     37.64 o 
   7   3   8       18.78       25.40     17.70 o 
   8   3   8      134.60      177.32     20.23 o 
   9   3   8       98.34      101.63     19.26 o 
  10   3   8       63.63       45.97     18.96 o 
  11   3   8      292.58      328.09     27.57 o 
  12   3   8       93.04       77.12     22.59 o 
  13   3   8       22.60       24.03     22.57 o 
  14   3   8       25.02       44.89     23.63 o 
  15   3   8        1.23        9.72     27.76 o 
   0   4   8    10645.03     9568.24    155.68 o 
   1   4   8     1017.29      970.28     24.69 o 
   2   4   8      497.95      489.74     22.01 o 
   3   4   8       87.45       90.94     11.97 o 
   4   4   8      701.45      707.19     21.22 o 
   5   4   8      154.68      150.49     24.10 o 
   6   4   8      160.00      143.35     17.94 o 
   7   4   8      121.67      125.61     18.63 o 
   8   4   8      253.50      220.75     27.22 o 
   9   4   8       40.28       41.22     18.72 o 
  10   4   8      102.28       69.35     21.37 o 
  11   4   8       31.11       25.60     20.59 o 
  12   4   8      108.80      109.70     23.56 o 
  13   4   8       14.26       27.10     22.17 o 
  14   4   8        8.42      -12.54     23.91 o 
   1   5   8      291.77      326.40     18.22 o 
   2   5   8       11.15        5.07     10.77 o 
   3   5   8        0.51       -4.40     10.99 o 
   4   5   8      225.45      227.05     20.35 o 
   5   5   8       42.36       40.81     15.64 o 
   6   5   8       28.50       33.65     16.28 o 
   7   5   8      267.26      251.31     23.92 o 
   8   5   8      116.55      136.21     23.34 o 
   9   5   8       84.07       36.25     20.22 o 
  10   5   8       22.01        6.42     30.54 o 
  11   5   8       48.87       40.30     21.76 o 
  12   5   8        4.61      -15.58     24.34 o 
  13   5   8        1.01       10.58     24.61 o 
   0   6   8        2.88        4.29     22.72 o 
   1   6   8       37.76       23.46     18.61 o 
   2   6   8        0.13      -23.13     15.42 o 
   3   6   8       44.76       54.70     25.00 o 
   4   6   8       34.73       -7.52     21.29 o 
   5   6   8       38.41        1.90     23.18 o 
   6   6   8        8.19       16.57     20.78 o 
   7   6   8        0.06       24.34     25.74 o 
   8   6   8       31.51       28.72     22.52 o 
   9   6   8        6.65       14.72     22.64 o 
  10   6   8       21.62       61.02     24.94 o 
  11   6   8        3.49        4.15     24.91 o 
  12   6   8        0.42       10.65     24.77 o 
   1   7   8      465.76      499.03     35.15 o 
   2   7   8      282.64      309.57     36.05 o 
   3   7   8        2.03       -3.03     22.63 o 
   4   7   8       39.85       11.66     24.09 o 
   5   7   8       10.24        3.66     25.44 o 
   6   7   8        4.02       -7.74     23.76 o 
   7   7   8       86.35      116.78     32.52 o 
   8   7   8       82.77       28.61     28.63 o 
   9   7   8       44.09       58.15     43.92 o 
  10   7   8       23.28       50.86     29.92 o 
  11   7   8        0.19       23.57     30.99 o 
   1   8   8      157.96      179.27     33.34 o 
   2   8   8       88.53      158.40     32.98 o 
   3   8   8       68.64      102.72     30.34 o 
   4   8   8       39.56       63.54     34.49 o 
   5   8   8        0.27      -34.08     22.72 o 
   6   8   8       28.82       33.48     27.13 o 
   7   8   8        2.03       32.31     30.19 o 
   8   8   8       48.02       41.73     31.06 o 
   9   8   8        5.47       14.48     31.20 o 
   1   9   8      182.27      187.92     54.18 o 
   2   9   8      228.03      157.79     36.14 o 
   3   9   8       15.22       24.15     29.65 o 
   4   9   8       34.17       28.78     31.16 o 
   5   9   8       10.70       84.58     33.32 o 
   6   9   8       50.42       66.43     33.38 o 
   1   1   9       94.15       92.52     12.27 o 
   2   1   9     2787.18     2778.96     29.19 o 
   3   1   9       31.32       41.21      8.84 o 
   4   1   9     1051.51     1046.87     20.57 o 
   5   1   9      191.07      219.47     15.83 o 
   6   1   9      269.83      265.06     15.32 o 
   7   1   9      186.86      188.88     14.53 o 
   8   1   9        0.53      -12.21     10.88 o 
   9   1   9     1051.87     1039.42     27.12 o 
  10   1   9      155.22      170.60     21.96 o 
  11   1   9      377.19      351.30     28.01 o 
  12   1   9       34.17       21.47     20.21 o 
  13   1   9       19.96       23.81     25.46 o 
  14   1   9       11.50       -7.46     25.50 o 
  15   1   9       46.41       55.51     43.92 o 
   0   2   9     1360.42     1262.80     39.68 o 
   1   2   9      301.53      312.42     22.79 o 
   2   2   9        7.54        7.53      7.42 o 
   3   2   9      301.45      343.33     13.94 o 
   4   2   9      368.15      437.00     20.59 o 
   5   2   9        1.25      -13.09      8.73 o 
   6   2   9       39.12       33.95     10.82 o 
   7   2   9      178.61      177.59     21.83 o 
   8   2   9      893.53      850.08     28.19 o 
   9   2   9       96.92      103.42     18.82 o 
  10   2   9      132.33      144.51     21.88 o 
  11   2   9      309.48      297.44     30.20 o 
  12   2   9       28.08       29.89     20.58 o 
  13   2   9      181.64      204.76     27.64 o 
  14   2   9        5.57       50.79     28.03 o 
  15   2   9        0.11      -24.07     26.58 o 
   1   3   9     4012.02     3700.83     43.57 o 
   2   3   9      913.22      886.02     19.41 o 
   3   3   9        2.70       14.54      8.96 o 
   4   3   9      207.34      205.00     13.75 o 
   5   3   9      249.84      252.21     14.98 o 
   6   3   9      148.54      216.57     15.16 o 
   7   3   9      449.88      471.35     27.88 o 
   8   3   9       12.24       11.12     15.04 o 
   9   3   9      374.41      393.78     26.52 o 
  10   3   9      501.52      453.82     39.00 o 
  11   3   9       15.70       24.79     19.79 o 
  12   3   9       29.01       43.53     20.66 o 
  13   3   9       12.02       -2.44     21.65 o 
  14   3   9       29.22       23.38     23.09 o 
  15   3   9        1.13       18.80     30.39 o 
   0   4   9    18650.18    17352.63    202.89 o 
   1   4   9     3530.02     3497.28     41.51 o 
   2   4   9      322.80      317.67     16.19 o 
   3   4   9      251.96      298.32     16.00 o 
   4   4   9      697.34      729.25     30.02 o 
   5   4   9      260.98      277.48     21.72 o 
   6   4   9      201.80      225.19     20.68 o 
   7   4   9       18.63        7.77     15.31 o 
   8   4   9       27.63       64.54     18.63 o 
   9   4   9       60.92       58.58     19.19 o 
  10   4   9       64.30       60.52     24.12 o 
  11   4   9      204.68      184.18     26.17 o 
  12   4   9       26.09        5.71     21.80 o 
  13   4   9       11.32      -32.86     22.35 o 
  14   4   9       23.95       -8.26     23.67 o 
   1   5   9     1578.55     1594.87     42.47 o 
   2   5   9      721.50      721.09     29.51 o 
   3   5   9      119.50      126.38     19.15 o 
   4   5   9        0.07      -16.10     14.68 o 
   5   5   9      159.03      148.52     23.31 o 
   6   5   9      223.31      280.18     30.39 o 
   7   5   9       45.85       43.17     21.32 o 
   8   5   9      193.93      167.50     26.58 o 
   9   5   9      131.91      133.84     27.06 o 
  10   5   9       13.41       -2.39     21.00 o 
  11   5   9       36.90       71.27     25.88 o 
  12   5   9       17.38       27.08     24.76 o 
  13   5   9        3.27       31.70     27.22 o 
   0   6   9     1038.05      865.71     51.24 o 
   1   6   9      330.62      361.07     29.06 o 
   2   6   9       20.54       13.12     17.30 o 
   3   6   9       83.93       58.23     28.17 o 
   4   6   9       47.08        0.61     32.18 o 
   5   6   9      172.48      185.45     31.89 o 
   6   6   9       15.88       18.92     25.01 o 
   7   6   9        0.36      -12.31     23.25 o 
   8   6   9      186.56      167.59     32.78 o 
   9   6   9        1.42       15.19     25.43 o 
  10   6   9        9.97       42.04     29.44 o 
  11   6   9        2.50       10.25     29.40 o 
  12   6   9       28.57       19.91     30.76 o 
   1   7   9      284.39      337.66     31.51 o 
   2   7   9      671.40      615.85     44.49 o 
   3   7   9        0.28       24.11     25.11 o 
   4   7   9       10.43        4.98     26.14 o 
   5   7   9        3.40       22.59     26.85 o 
   6   7   9      174.90      145.10     34.45 o 
   7   7   9       30.24        8.35     27.07 o 
   8   7   9        1.76       26.57     29.65 o 
   9   7   9       30.16       33.74     30.62 o 
  10   7   9       21.02      -10.25     30.20 o 
   1   8   9      228.52      257.88     36.77 o 
   2   8   9      241.61      285.26     75.42 o 
   3   8   9       10.32       32.56     27.40 o 
   4   8   9       45.08       46.24     28.94 o 
   5   8   9      113.90       62.43     30.98 o 
   6   8   9       46.88       21.10     30.89 o 
   7   8   9        1.66       85.99     33.21 o 
   8   8   9        4.37      -17.77     29.65 o 
   1   9   9       38.34       56.59     74.22 o 
   2   9   9        6.06       17.62     29.68 o 
   3   9   9        0.03       19.53     29.45 o 
   4   9   9       16.73       15.85     30.04 o 
   5   9   9        9.61       30.05     31.70 o 
   0   0  10     2626.04     2596.15     93.51 o 
   1   0  10      138.46      140.82     14.05 o 
   2   0  10        0.00      -14.58     10.38 o 
   3   0  10      218.32      274.94     18.52 o 
   4   0  10      553.62      573.36     44.89 o 
   5   0  10     2085.52     2083.87     42.95 o 
   6   0  10      712.31      781.68     29.51 o 
   7   0  10     1631.03     1623.15     42.33 o 
   8   0  10      432.44      448.40     29.08 o 
   9   0  10       27.74       37.79     20.41 o 
  10   0  10     1377.57     1287.55     45.06 o 
  11   0  10     2904.84     2745.59     76.79 o 
  12   0  10      231.56      182.20     42.50 o 
  13   0  10        5.28      -21.49     32.95 o 
  14   0  10      154.89      117.26     46.18 o 
  15   0  10       40.84       48.36     44.52 o 
   1   1  10      223.96      250.04     16.01 o 
   2   1  10     1890.34     1930.31     24.69 o 
   3   1  10     2984.29     3275.75     39.46 o 
   4   1  10      194.22      239.37     13.39 o 
   5   1  10       26.57       37.80     10.20 o 
   6   1  10      119.39      135.52     13.30 o 
   7   1  10      312.01      303.63     17.11 o 
   8   1  10        4.12        4.46     11.91 o 
   9   1  10        0.54       -4.86     12.87 o 
  10   1  10      443.57      454.67     28.63 o 
  11   1  10      378.78      361.35     28.11 o 
  12   1  10      120.07      116.76     23.79 o 
  13   1  10       35.00       23.06     26.27 o 
  14   1  10       57.77       47.80     29.57 o 
  15   1  10       53.65       41.84     29.87 o 
   0   2  10      441.67      499.56     40.43 o 
   1   2  10       98.76      119.05     16.41 o 
   2   2  10     1291.64     1307.58     24.11 o 
   3   2  10      593.00      706.64     20.51 o 
   4   2  10      423.43      461.90     16.51 o 
   5   2  10      670.07      673.81     19.91 o 
   6   2  10       58.21       49.29     11.47 o 
   7   2  10        7.80       19.21     11.42 o 
   8   2  10      274.04      268.11     19.61 o 
   9   2  10     1507.62     1392.73     44.48 o 
  10   2  10        0.70       11.95     18.62 o 
  11   2  10      348.94      280.95     26.70 o 
  12   2  10      102.60      114.06     23.97 o 
  13   2  10        0.12       -7.34     20.48 o 
  14   2  10       19.70       41.62     27.75 o 
  15   2  10        0.28       16.81     28.61 o 
   1   3  10       55.04       36.99     11.38 o 
   2   3  10      644.59      667.34     17.47 o 
   3   3  10       38.14       31.63      9.74 o 
   4   3  10      169.36      181.09     13.57 o 
   5   3  10       31.03       14.81     10.27 o 
   6   3  10      465.67      515.30     22.72 o 
   7   3  10      552.50      526.01     36.92 o 
   8   3  10        9.18        1.07     15.12 o 
   9   3  10      159.82      191.52     22.63 o 
  10   3  10        1.13       -8.61     17.38 o 
  11   3  10       53.83        1.68     19.13 o 
  12   3  10       62.34       44.18     21.79 o 
  13   3  10        4.73        4.39     21.70 o 
  14   3  10       15.51       62.35     24.81 o 
   0   4  10       34.55       35.96     21.17 o 
   1   4  10     2393.07     2182.65     46.46 o 
   2   4  10      105.41      148.57     17.94 o 
   3   4  10      214.03      240.96     18.10 o 
   4   4  10        2.54       20.00     12.86 o 
   5   4  10      194.37      201.53     19.48 o 
   6   4  10       77.67       58.81     18.12 o 
   7   4  10        0.01      -22.73     15.92 o 
   8   4  10       27.55       25.15     19.29 o 
   9   4  10       61.87       49.35     21.30 o 
  10   4  10       22.60        4.80     19.94 o 
  11   4  10       27.01       36.22     23.37 o 
  12   4  10       21.64        7.00     23.34 o 
  13   4  10       11.03      -11.91     22.92 o 
  14   4  10        0.40      -15.99     25.58 o 
   1   5  10     1337.99     1289.19     39.65 o 
   2   5  10        3.41        3.15     20.05 o 
   3   5  10       15.19       30.16     16.12 o 
   4   5  10      240.14      248.19     30.41 o 
   5   5  10      176.41      212.09     39.80 o 
   6   5  10       20.18       10.54     22.91 o 
   7   5  10       94.09       29.03     31.28 o 
   8   5  10       19.18        9.75     24.82 o 
   9   5  10       10.64       -4.28     23.45 o 
  10   5  10       29.96       67.70     28.52 o 
  11   5  10        0.04       17.74     29.28 o 
  12   5  10        0.37      -23.15     25.70 o 
  13   5  10       29.63      -10.41     29.78 o 
   0   6  10      253.88      191.13     33.33 o 
   1   6  10       38.25       35.40     21.03 o 
   2   6  10        0.00      -11.26     16.98 o 
   3   6  10       71.85       44.85     24.80 o 
   4   6  10       63.76       32.94     24.99 o 
   5   6  10        3.24      -25.52     22.37 o 
   6   6  10        0.54       50.79     26.42 o 
   7   6  10       40.44       95.74     27.69 o 
   8   6  10        1.20        9.60     27.29 o 
   9   6  10        8.26       32.57     29.18 o 
  10   6  10        2.18       16.06     27.79 o 
  11   6  10       25.26       20.95     29.37 o 
  12   6  10        0.80       16.61     31.28 o 
   1   7  10     1119.28     1164.04     56.67 o 
   2   7  10       32.42       25.53     25.07 o 
   3   7  10        0.02      -18.44     23.58 o 
   4   7  10        9.16       27.45     26.05 o 
   5   7  10       28.56       37.47     27.95 o 
   6   7  10       76.17       66.13     39.64 o 
   7   7  10      185.52      189.32     35.84 o 
   8   7  10        2.42        5.67     26.06 o 
   9   7  10       24.16       56.93     32.58 o 
  10   7  10        1.94       -0.90     27.97 o 
   1   8  10      206.15      159.38     34.12 o 
   2   8  10       83.59       78.74     30.77 o 
   3   8  10       75.76       84.99     31.41 o 
   4   8  10       14.60       -1.52     25.59 o 
   5   8  10       43.80       21.15     29.70 o 
   6   8  10        0.24      -24.37     25.91 o 
   7   8  10        7.43       18.31     30.69 o 
   8   8  10       39.68       18.01     31.67 o 
   1   9  10       44.07      178.12     71.25 o 
   2   9  10        6.61       22.86     34.62 o 
   3   9  10        5.17       46.88     31.16 o 
   4   9  10        1.35       11.64     29.98 o 
   5   9  10       28.59       42.90     33.12 o 
   1   1  11        8.31        3.04      7.66 o 
   2   1  11     1500.45     1639.33     23.38 o 
   3   1  11     5981.49     6008.60     51.33 o 
   4   1  11      710.38      686.86     18.92 o 
   5   1  11      187.99      212.40     14.36 o 
   6   1  11      239.87      247.05     15.43 o 
   7   1  11       18.39       31.52     11.88 o 
   8   1  11      319.98      362.39     19.77 o 
   9   1  11      283.92      287.85     19.95 o 
  10   1  11      249.22      305.72     29.87 o 
  11   1  11       32.00       80.84     23.57 o 
  12   1  11        5.14      -11.51     19.31 o 
  13   1  11       24.27       32.84     26.47 o 
  14   1  11       17.42       79.91     29.44 o 
  15   1  11        0.06       36.72     37.92 o 
   0   2  11      930.24      831.06     36.27 o 
   1   2  11        4.57        3.74     12.84 o 
   2   2  11       33.40       50.31      9.77 o 
   3   2  11      512.23      522.42     19.15 o 
   4   2  11     1286.00     1372.62     24.57 o 
   5   2  11      152.88      153.82     15.15 o 
   6   2  11       10.35       -7.69     10.05 o 
   7   2  11      795.61      736.96     23.15 o 
   8   2  11       74.39       60.47     15.56 o 
   9   2  11      843.08      839.45     33.82 o 
  10   2  11      511.18      464.81     32.01 o 
  11   2  11      151.72      185.30     29.21 o 
  12   2  11       94.10       74.02     22.47 o 
  13   2  11       21.94        8.98     21.80 o 
  14   2  11       18.05       28.93     28.71 o 
  15   2  11        0.82      -18.43     45.64 o 
   1   3  11       78.93      109.56     17.89 o 
   2   3  11       36.37       16.76     13.18 o 
   3   3  11       21.19       37.22     11.60 o 
   4   3  11      236.53      206.70     15.98 o 
   5   3  11       31.85       30.72     10.72 o 
   6   3  11       77.39       77.61     14.91 o 
   7   3  11        0.64      -18.51     13.73 o 
   8   3  11       60.68       58.96     17.95 o 
   9   3  11        1.74      -21.70     16.22 o 
  10   3  11      161.86      177.26     29.74 o 
  11   3  11       33.06       26.36     20.03 o 
  12   3  11        1.92       15.90     23.48 o 
  13   3  11       72.13       60.90     27.76 o 
  14   3  11       31.55       31.72     26.88 o 
   0   4  11       80.71      106.05     56.48 o 
   1   4  11      218.08      192.58     21.77 o 
   2   4  11       69.07       71.86     16.43 o 
   3   4  11       90.50       80.90     16.70 o 
   4   4  11       21.96       37.59     14.92 o 
   5   4  11      118.52      140.60     18.86 o 
   6   4  11      131.71      168.56     26.03 o 
   7   4  11      252.30      228.88     31.20 o 
   8   4  11        2.23      -10.12     18.50 o 
   9   4  11      171.59      167.56     28.45 o 
  10   4  11       12.76       13.97     21.37 o 
  11   4  11        0.49       -7.36     31.91 o 
  12   4  11        4.50        7.14     26.30 o 
  13   4  11        4.78       40.24     27.08 o 
  14   4  11        9.99      -35.29     34.92 o 
   1   5  11      271.34      340.38     27.67 o 
   2   5  11       19.57       27.82     16.70 o 
   3   5  11      833.13      750.07     39.98 o 
   4   5  11       55.01       44.98     28.25 o 
   5   5  11       81.45       55.79     24.86 o 
   6   5  11      108.45      112.62     28.10 o 
   7   5  11        0.14      -16.23     23.29 o 
   8   5  11        0.28      -27.57     22.14 o 
   9   5  11       97.18       84.93     29.14 o 
  10   5  11        0.54       19.01     27.33 o 
  11   5  11        1.51        0.72     27.52 o 
  12   5  11        5.19        3.20     29.27 o 
  13   5  11        0.04       -6.54     32.81 o 
   0   6  11       70.74      108.01     31.64 o 
   1   6  11     1037.31     1024.86     45.95 o 
   2   6  11        2.12       40.93     19.22 o 
   3   6  11     1035.08     1027.16     67.70 o 
   4   6  11        1.16       16.33     23.72 o 
   5   6  11       67.37       47.44     28.91 o 
   6   6  11       68.96       42.29     27.02 o 
   7   6  11      178.63      197.27     34.77 o 
   8   6  11       44.63       23.93     31.49 o 
   9   6  11        0.00        8.66     28.44 o 
  10   6  11        0.18       36.14     30.61 o 
  11   6  11        0.05      -36.80     42.85 o 
   1   7  11       55.83       68.59     32.48 o 
   2   7  11        4.99       15.95     24.99 o 
   3   7  11       20.62       15.62     27.36 o 
   4   7  11       81.85       28.98     27.50 o 
   5   7  11       62.86       69.39     31.47 o 
   6   7  11        0.36      -32.29     25.57 o 
   7   7  11       37.56       38.71     34.49 o 
   8   7  11        9.42       17.47     28.87 o 
   9   7  11        1.35       11.94     30.31 o 
  10   7  11        0.16       69.28     34.72 o 
   1   8  11        1.00       65.20     30.02 o 
   2   8  11       54.62       55.98     29.28 o 
   3   8  11        6.64       10.42     35.57 o 
   4   8  11        7.52       -5.51     27.22 o 
   5   8  11       20.86       36.22     30.91 o 
   6   8  11        9.57       14.18     30.15 o 
   7   8  11        3.02       -9.95     28.67 o 
   8   8  11        3.60       31.60     33.12 o 
   1   9  11        0.04      132.11     65.31 o 
   2   9  11        1.12       30.34     37.94 o 
   3   9  11        0.29       22.81     31.20 o 
   4   9  11        1.10       44.53     34.31 o 
   0   0  12      334.92      359.16     28.01 o 
   1   0  12       20.42        5.38     11.43 o 
   2   0  12     2259.38     2239.56     40.82 o 
   3   0  12        2.29       17.16     12.89 o 
   4   0  12    11244.26    11169.93    129.83 o 
   5   0  12        1.33      -19.08     12.72 o 
   6   0  12      329.74      382.42     26.27 o 
   7   0  12      523.96      551.85     31.21 o 
   8   0  12     1096.20     1152.31     64.06 o 
   9   0  12      337.96      340.57     31.16 o 
  10   0  12     1097.91      964.24     69.63 o 
  11   0  12        1.79       31.42     28.36 o 
  12   0  12      409.26      440.15     83.12 o 
  13   0  12       85.41       84.10     41.37 o 
  14   0  12       62.84       75.85     54.92 o 
  15   0  12        5.40      -24.49     66.05 o 
   1   1  12       96.11      116.38     12.08 o 
   2   1  12     1637.63     1661.96     24.05 o 
   3   1  12      966.80      875.51     19.48 o 
   4   1  12       18.36        9.23      9.31 o 
   5   1  12       86.16       77.68     11.99 o 
   6   1  12       52.32       47.86     11.79 o 
   7   1  12       89.90       81.71     13.66 o 
   8   1  12       51.98       54.58     14.16 o 
   9   1  12      177.65      191.65     18.83 o 
  10   1  12     1109.86     1112.61     37.93 o 
  11   1  12       23.25       22.19     19.83 o 
  12   1  12      152.39      131.78     24.40 o 
  13   1  12        5.48        2.95     40.28 o 
  14   1  12       36.88       26.80     33.66 o 
  15   1  12        7.24       29.26     42.33 o 
   0   2  12      415.70      474.62     32.80 o 
   1   2  12      166.89      158.48     16.08 o 
   2   2  12      967.80      972.95     27.75 o 
   3   2  12      485.08      485.24     15.87 o 
   4   2  12      369.44      353.44     17.77 o 
   5   2  12      173.21      188.78     14.04 o 
   6   2  12        0.67       -5.52     10.13 o 
   7   2  12       27.23       18.40     12.08 o 
   8   2  12       94.93       70.99     16.32 o 
   9   2  12       19.56       36.94     18.65 o 
  10   2  12        0.15       19.26     19.34 o 
  11   2  12        2.28       11.98     21.15 o 
  12   2  12       21.16       39.16     21.19 o 
  13   2  12       10.12        7.61     21.88 o 
  14   2  12       26.96       -3.94     33.47 o 
   1   3  12        4.38      -14.70     17.50 o 
   2   3  12       19.50       12.71     13.56 o 
   3   3  12      185.50      195.28     18.92 o 
   4   3  12       67.52       57.14     15.19 o 
   5   3  12        6.82        0.71     13.48 o 
   6   3  12      318.05      358.66     20.52 o 
   7   3  12      244.70      323.28     26.75 o 
   8   3  12        0.63       -8.63     18.08 o 
   9   3  12      242.15      239.09     28.07 o 
  10   3  12       21.73       30.45     21.45 o 
  11   3  12       16.50        2.84     21.85 o 
  12   3  12       11.96      -10.18     22.52 o 
  13   3  12        1.25      -14.04     24.03 o 
  14   3  12        3.27       18.35     26.31 o 
   0   4  12      405.12      361.51     33.99 o 
   1   4  12       90.86      117.76     20.51 o 
   2   4  12       78.37       65.54     16.91 o 
   3   4  12       50.35       56.92     18.07 o 
   4   4  12        0.46       -2.25     13.99 o 
   5   4  12      189.27      225.82     21.62 o 
   6   4  12       32.29       28.78     22.55 o 
   7   4  12       56.42       10.90     23.70 o 
   8   4  12       30.94       53.82     26.08 o 
   9   4  12      101.29       55.82     27.64 o 
  10   4  12        6.54      -22.70     29.35 o 
  11   4  12        1.15        3.43     27.71 o 
  12   4  12       42.52       65.99     64.70 o 
  13   4  12       10.03        6.10     30.05 o 
   1   5  12       54.87       72.37     20.60 o 
   2   5  12       25.90       13.16     17.32 o 
   3   5  12        9.42       19.25     17.67 o 
   4   5  12       80.15       41.64     21.73 o 
   5   5  12       25.87       23.80     31.71 o 
   6   5  12      225.42      245.10     33.93 o 
   7   5  12      101.99       67.64     28.65 o 
   8   5  12       50.32       56.03     27.90 o 
   9   5  12        7.44        5.12     32.78 o 
  10   5  12        4.82       25.46     29.10 o 
  11   5  12        0.01       29.56     29.30 o 
  12   5  12       15.52       -2.46     30.76 o 
   0   6  12      237.48      379.22     41.93 o 
   1   6  12       10.10       54.37     22.86 o 
   2   6  12       62.11       60.99     21.46 o 
   3   6  12       33.41       10.31     24.59 o 
   4   6  12       12.08       24.06     25.93 o 
   5   6  12       62.32       71.80     40.06 o 
   6   6  12       13.76      -11.60     23.90 o 
   7   6  12        0.04        0.32     25.43 o 
   8   6  12       36.17       35.90     32.14 o 
   9   6  12       62.54       75.81     30.71 o 
  10   6  12        0.38       22.72     29.11 o 
  11   6  12       21.95        8.14     30.69 o 
   1   7  12       91.94       60.94     30.29 o 
   2   7  12      176.30      210.69     35.20 o 
   3   7  12        1.02       33.04     26.58 o 
   4   7  12       20.71        3.19     26.70 o 
   5   7  12        7.11       -7.77     27.21 o 
   6   7  12       59.20       39.22     29.81 o 
   7   7  12        0.30       29.16     29.14 o 
   8   7  12        9.20       -3.47     28.32 o 
   9   7  12        4.06       18.17     30.43 o 
   1   8  12       56.54       38.70     29.67 o 
   2   8  12        1.04      -22.08     27.43 o 
   3   8  12        4.18       19.97     36.42 o 
   4   8  12       37.02       61.88     32.31 o 
   5   8  12        0.45       18.21     31.47 o 
   6   8  12        4.07       31.48     30.55 o 
   7   8  12        0.05       26.68     34.01 o 
   1   9  12        0.63      102.42     63.83 o 
   2   9  12        0.39       13.92     39.05 o 
   3   9  12        0.01       21.42     54.42 o 
   1   1  13      778.46      737.63     18.74 o 
   2   1  13      136.81      119.41     10.59 o 
   3   1  13      273.05      314.10     14.74 o 
   4   1  13     2111.15     2076.48     30.75 o 
   5   1  13      323.17      326.59     17.06 o 
   6   1  13      225.87      287.25     19.01 o 
   7   1  13        9.74       -5.94     11.62 o 
   8   1  13       12.43       -0.46     13.10 o 
   9   1  13      946.35      896.22     28.71 o 
  10   1  13     2263.55     2293.22     54.40 o 
  11   1  13       19.87       -4.88     19.41 o 
  12   1  13        7.74       39.63     22.29 o 
  13   1  13        2.10       13.09     27.22 o 
  14   1  13       30.02       43.64     30.35 o 
   0   2  13      903.54      873.97     39.29 o 
   1   2  13       43.19       20.18     13.00 o 
   2   2  13       42.87       35.36     13.20 o 
   3   2  13        8.06        6.63     12.78 o 
   4   2  13       17.47        6.16     13.16 o 
   5   2  13        2.78       -7.27     10.83 o 
   6   2  13       21.59       13.98     12.65 o 
   7   2  13       86.31       94.59     15.87 o 
   8   2  13      284.51      286.65     23.89 o 
   9   2  13       55.21       46.04     21.97 o 
  10   2  13      405.92      380.22     31.57 o 
  11   2  13       25.57       21.74     22.28 o 
  12   2  13      233.56      218.40     30.96 o 
  13   2  13       12.07       16.91     24.62 o 
  14   2  13        4.35       22.33     32.84 o 
   1   3  13      147.43      155.18     20.55 o 
   2   3  13        4.75       -1.13     13.45 o 
   3   3  13       54.91       41.46     14.80 o 
   4   3  13        2.38        3.16     13.44 o 
   5   3  13       72.38       53.55     15.99 o 
   6   3  13        1.75       -2.19     14.14 o 
   7   3  13       67.83       67.58     24.28 o 
   8   3  13       17.68       -0.90     23.02 o 
   9   3  13       25.85       56.08     26.19 o 
  10   3  13       28.07       16.29     26.53 o 
  11   3  13        0.72      -14.47     42.85 o 
  12   3  13       44.46       62.05     32.99 o 
  13   3  13        0.55      -37.36     28.57 o 
  14   3  13       50.49       52.88     53.13 o 
   0   4  13       17.99       39.53     23.35 o 
   1   4  13       52.17       54.07     19.25 o 
   2   4  13        1.14       -8.31     14.28 o 
   3   4  13      115.76      146.40     20.27 o 
   4   4  13        9.02       28.48     15.52 o 
   5   4  13       11.11        0.85     16.10 o 
   6   4  13       51.19       75.59     25.70 o 
   7   4  13       11.80      -14.80     22.13 o 
   8   4  13      222.86      172.49     32.44 o 
   9   4  13        4.27        3.48     25.35 o 
  10   4  13       47.77       18.06     27.18 o 
  11   4  13        3.18      -19.30     26.14 o 
  12   4  13       21.69       91.19     46.92 o 
  13   4  13        1.41       -3.60     36.85 o 
   1   5  13      414.19      398.11     31.16 o 
   2   5  13     3267.70     2906.32     61.26 o 
   3   5  13       29.69       38.38     18.38 o 
   4   5  13       68.43       67.09     22.54 o 
   5   5  13        5.23       28.01     32.35 o 
   6   5  13      797.63      647.01     47.78 o 
   7   5  13       66.25       69.54     27.82 o 
   8   5  13       27.15       10.46     27.32 o 
   9   5  13        6.05      -13.61     25.26 o 
  10   5  13        3.83      -37.49     36.64 o 
  11   5  13        0.38       11.07     42.44 o 
  12   5  13       22.81       51.11     33.69 o 
   0   6  13    11392.76     9846.75    162.38 o 
   1   6  13      785.02      835.85     51.82 o 
   2   6  13      885.03      773.47     46.14 o 
   3   6  13        0.92       16.34     24.91 o 
   4   6  13      511.63      546.34     45.21 o 
   5   6  13      250.06      231.61     37.49 o 
   6   6  13      388.72      317.62     39.94 o 
   7   6  13        5.02       10.10     27.79 o 
   8   6  13      129.46       72.29     51.85 o 
   9   6  13       33.99       11.78     29.96 o 
  10   6  13       10.81       32.02     32.35 o 
  11   6  13        2.45        8.34     33.96 o 
   1   7  13       33.56       -0.71     23.19 o 
   2   7  13      102.69       92.06     30.57 o 
   3   7  13       11.09       13.04     27.82 o 
   4   7  13      136.49      155.44     34.55 o 
   5   7  13        0.89       28.47     28.38 o 
   6   7  13       59.87       16.14     29.60 o 
   7   7  13       17.80       75.25     33.00 o 
   8   7  13      140.43       93.15     34.77 o 
   9   7  13        0.48      -24.31     29.70 o 
   1   8  13       41.84       25.11     34.31 o 
   2   8  13       48.27       72.95     32.17 o 
   3   8  13        1.00       41.28     31.10 o 
   4   8  13        9.13       31.65     31.80 o 
   5   8  13       12.61       32.11     32.15 o 
   6   8  13       17.14       -6.66     30.89 o 
   7   8  13        0.50        2.05     30.95 o 
   1   9  13        0.65      200.39     74.22 o 
   2   9  13        0.13      -27.75     34.39 o 
   0   0  14      231.01      305.12     38.59 o 
   1   0  14       72.58       69.46     17.57 o 
   2   0  14      190.89      232.61     19.21 o 
   3   0  14      161.52      182.70     18.62 o 
   4   0  14     1288.41     1132.51     34.01 o 
   5   0  14     1482.98     1491.24     40.05 o 
   6   0  14      530.18      595.01     34.07 o 
   7   0  14        0.82      -15.76     16.20 o 
   8   0  14     1535.10     1433.00     65.56 o 
   9   0  14     1811.34     1830.76     54.70 o 
  10   0  14       35.13       35.85     27.06 o 
  11   0  14       21.67       23.13     29.90 o 
  12   0  14       17.35       46.32     49.73 o 
  13   0  14       85.91       64.51    106.87 o 
  14   0  14       42.79       98.75     99.45 o 
   1   1  14     1069.04     1101.06     29.21 o 
   2   1  14      316.67      305.08     19.44 o 
   3   1  14      627.04      635.03     22.58 o 
   4   1  14        0.21       14.59     11.49 o 
   5   1  14        0.00        8.05     11.79 o 
   6   1  14      297.31      270.24     17.40 o 
   7   1  14        6.29        3.41     14.52 o 
   8   1  14        3.36        4.39     13.98 o 
   9   1  14       27.26       45.04     16.31 o 
  10   1  14      424.79      469.37     30.18 o 
  11   1  14       90.60      103.23     23.65 o 
  12   1  14       47.86       79.92     27.35 o 
  13   1  14        8.74        2.42     31.99 o 
  14   1  14       51.67       39.97     34.54 o 
   0   2  14       33.64       26.72     18.09 o 
   1   2  14       52.60       52.76     14.44 o 
   2   2  14        0.66        4.57     13.27 o 
   3   2  14      213.65      197.52     18.84 o 
   4   2  14        3.21       -3.16     13.21 o 
   5   2  14       12.00       21.18     14.32 o 
   6   2  14      185.60      189.74     20.58 o 
   7   2  14      130.40      129.58     24.74 o 
   8   2  14        8.88        2.79     22.13 o 
   9   2  14       30.73       -8.48     24.12 o 
  10   2  14      112.65      173.47     27.18 o 
  11   2  14      133.56      149.37     32.75 o 
  12   2  14        3.15        4.31     24.01 o 
  13   2  14       27.36        6.65     25.75 o 
  14   2  14       38.92        0.74     74.96 o 
   1   3  14     1214.50     1225.96     34.00 o 
   2   3  14      127.11       95.16     21.46 o 
   3   3  14        1.64        3.70     13.97 o 
   4   3  14       71.63       67.14     17.52 o 
   5   3  14       12.10        7.02     15.08 o 
   6   3  14      100.04      138.06     20.14 o 
   7   3  14        5.89       -1.39     21.21 o 
   8   3  14       45.45       31.40     23.90 o 
   9   3  14       15.49       22.85     26.36 o 
  10   3  14       53.02       42.88     28.54 o 
  11   3  14       71.93        7.47     28.72 o 
  12   3  14       97.81       72.78     46.71 o 
  13   3  14        0.32       -2.61     31.65 o 
   0   4  14     1504.19     1298.22     64.93 o 
   1   4  14       73.75       86.13     20.41 o 
   2   4  14      708.07      674.74     57.09 o 
   3   4  14       65.64       70.86     23.01 o 
   4   4  14        0.01       -8.01     16.13 o 
   5   4  14       16.47       11.59     16.20 o 
   6   4  14       94.90       49.46     25.38 o 
   7   4  14       14.10       -7.40     22.79 o 
   8   4  14      209.30      182.68     33.29 o 
   9   4  14       22.85        6.97     26.43 o 
  10   4  14        0.99       29.53     28.18 o 
  11   4  14       70.54       99.09     36.74 o 
  12   4  14        0.13      -20.50     28.76 o 
  13   4  14       11.77      -33.52     30.58 o 
   1   5  14      915.45      934.65     86.04 o 
   2   5  14       60.76       89.56     21.32 o 
   3   5  14        0.66       -9.17     17.26 o 
   4   5  14       12.83       36.10     21.56 o 
   5   5  14       38.24       72.83     27.56 o 
   6   5  14        5.58       30.22     26.74 o 
   7   5  14       30.22       22.91     32.17 o 
   8   5  14        4.81       20.28     27.79 o 
   9   5  14       35.59       -9.75     26.26 o 
  10   5  14       11.87       -9.24     28.35 o 
  11   5  14        9.23      -29.07     28.82 o 
  12   5  14        0.00       -4.92     34.84 o 
   0   6  14      492.91      594.96     50.69 o 
   1   6  14       73.13       68.74     25.26 o 
   2   6  14      376.86      425.24     31.87 o 
   3   6  14       25.84       29.26     27.42 o 
   4   6  14       37.47       60.23     28.76 o 
   5   6  14        0.08      -35.98     23.99 o 
   6   6  14       32.75       51.17     29.91 o 
   7   6  14        3.74        9.42     26.73 o 
   8   6  14       76.43       27.99     31.57 o 
   9   6  14        7.18      -38.93     25.96 o 
  10   6  14        1.46       55.24     33.64 o 
   1   7  14      112.62      117.96     29.38 o 
   2   7  14      219.33      219.02     68.35 o 
   3   7  14        2.41       -6.28     26.54 o 
   4   7  14      107.50       86.24     33.05 o 
   5   7  14       39.01       67.30     31.66 o 
   6   7  14        4.75       19.22     28.86 o 
   7   7  14       13.54       15.36     30.63 o 
   8   7  14        0.15       26.67     31.70 o 
   9   7  14        2.19       18.61     32.49 o 
   1   8  14        5.57       25.06     30.05 o 
   2   8  14       48.48       56.95     31.16 o 
   3   8  14       22.67       33.53     31.83 o 
   4   8  14       27.33       36.06     32.43 o 
   5   8  14        4.47       19.07     32.89 o 
   6   8  14        6.20        6.48     31.11 o 
   1   1  15      154.29      194.61     17.13 o 
   2   1  15      178.68      211.08     18.37 o 
   3   1  15     3615.16     3585.63     52.71 o 
   4   1  15      528.73      502.24     25.11 o 
   5   1  15        2.40      -18.55     13.47 o 
   6   1  15       34.64       76.85     17.08 o 
   7   1  15      140.10      181.70     19.38 o 
   8   1  15        0.01      -13.07     15.40 o 
   9   1  15        4.39       20.06     17.79 o 
  10   1  15      180.56      183.19     27.33 o 
  11   1  15       76.52      100.93     26.18 o 
  12   1  15       60.90       46.38     32.54 o 
  13   1  15       19.40       22.86     34.78 o 
  14   1  15       36.24        5.60     47.85 o 
   0   2  15      481.03      463.51     76.44 o 
   1   2  15       14.08       -2.24     13.13 o 
   2   2  15       57.57       38.18     15.21 o 
   3   2  15      163.98      163.87     18.73 o 
   4   2  15       15.78       21.18     14.78 o 
   5   2  15      234.74      234.45     21.32 o 
   6   2  15       41.87       39.80     19.80 o 
   7   2  15      298.02      300.98     24.76 o 
   8   2  15       23.77       21.09     20.57 o 
   9   2  15      785.51      860.04     48.08 o 
  10   2  15        5.34       63.02     27.97 o 
  11   2  15      194.88      179.01     33.40 o 
  12   2  15       62.81       67.59     41.99 o 
  13   2  15       23.96       54.51     32.50 o 
   1   3  15       37.91        4.14     15.00 o 
   2   3  15       14.29       19.90     15.04 o 
   3   3  15       18.74      -13.38     14.62 o 
   4   3  15       20.64       30.11     15.97 o 
   5   3  15        0.76      -22.10     14.73 o 
   6   3  15       13.18       12.53     16.46 o 
   7   3  15       17.18       -8.13     22.20 o 
   8   3  15       43.91       20.49     25.26 o 
   9   3  15        1.68        1.36     26.56 o 
  10   3  15       13.14       52.16     29.07 o 
  11   3  15       81.71       79.71     31.34 o 
  12   3  15        0.10       10.87     28.93 o 
  13   3  15      117.06      128.56     43.06 o 
   0   4  15      146.73      177.42     32.23 o 
   1   4  15      181.54      198.47     23.46 o 
   2   4  15       19.75       45.12     17.98 o 
   3   4  15      362.97      386.39     27.18 o 
   4   4  15       29.64       21.44     17.83 o 
   5   4  15        9.02       27.59     18.46 o 
   6   4  15       34.56      -15.50     24.07 o 
   7   4  15      249.05      174.33     33.01 o 
   8   4  15       13.70        9.11     25.89 o 
   9   4  15       33.00       40.18     29.55 o 
  10   4  15        7.89        9.99     27.56 o 
  11   4  15       41.60       -1.05     29.09 o 
  12   4  15        6.69       12.72     44.59 o 
   1   5  15       54.07       79.50     22.19 o 
   2   5  15       19.23      -14.33     18.49 o 
   3   5  15       65.75       66.40     21.09 o 
   4   5  15       15.88       11.16     22.66 o 
   5   5  15       32.27       19.56     26.27 o 
   6   5  15       69.54       57.09     29.38 o 
   7   5  15        8.66       15.15     26.93 o 
   8   5  15        0.82      -18.99     29.99 o 
   9   5  15        1.14       18.56     27.98 o 
  10   5  15        0.12       25.88     29.26 o 
  11   5  15        2.63      -20.55     33.42 o 
   0   6  15      287.41      304.22     50.90 o 
   1   6  15      159.70      180.15     26.33 o 
   2   6  15       11.72      -18.58     19.73 o 
   3   6  15       68.42       29.60     27.08 o 
   4   6  15       92.97       96.43     30.61 o 
   5   6  15       64.29       59.68     30.82 o 
   6   6  15       63.34       31.21     29.45 o 
   7   6  15      103.25       75.07     32.99 o 
   8   6  15       40.18       -3.89     28.05 o 
   9   6  15        0.00       -4.35     30.09 o 
  10   6  15        0.83       36.58     47.50 o 
   1   7  15       18.35       18.52     25.49 o 
   2   7  15        6.59       -5.10     25.92 o 
   3   7  15       32.77       89.39     33.13 o 
   4   7  15        5.90       23.61     30.24 o 
   5   7  15        4.54       15.51     31.83 o 
   6   7  15        2.01       25.44     31.36 o 
   7   7  15        0.08        2.99     38.14 o 
   8   7  15        0.01       -0.85     31.02 o 
   1   8  15        0.09       23.82     32.31 o 
   2   8  15       20.30       73.54     33.21 o 
   3   8  15       52.57       27.80     31.63 o 
   4   8  15       12.96       -1.31     30.74 o 
   5   8  15        5.37      -14.54     32.33 o 
   0   0  16       48.73       16.33     37.11 o 
   1   0  16       13.05      -17.05     23.60 o 
   2   0  16       68.83       66.85     28.85 o 
   3   0  16      218.46      150.59     34.00 o 
   4   0  16       19.53       36.21     20.29 o 
   5   0  16        1.22       -9.83     18.94 o 
   6   0  16       24.15        6.63     22.27 o 
   7   0  16      327.28      388.70     37.79 o 
   8   0  16      282.88      340.62     39.34 o 
   9   0  16        6.54      -31.04     27.32 o 
  10   0  16      733.34      632.52     72.12 o 
  11   0  16      216.01      179.93     47.54 o 
  12   0  16       11.17      -34.14     54.92 o 
  13   0  16       90.18       74.22     63.83 o 
   1   1  16       86.19       96.04     15.42 o 
   2   1  16      813.88      771.23     26.99 o 
   3   1  16       40.75       69.44     15.27 o 
   4   1  16      133.37      150.59     18.59 o 
   5   1  16       44.57       51.85     16.57 o 
   6   1  16       40.87       46.32     17.15 o 
   7   1  16       29.17       31.07     17.75 o 
   8   1  16      294.44      287.63     27.61 o 
   9   1  16        3.77       -5.97     19.07 o 
  10   1  16      276.54      259.47     33.53 o 
  11   1  16        0.15      -28.25     25.07 o 
  12   1  16        2.69       14.65     45.53 o 
  13   1  16        5.19        0.92     72.73 o 
   0   2  16       59.25       44.29     28.85 o 
   1   2  16        7.74       13.58     14.28 o 
   2   2  16      107.79      134.33     18.38 o 
   3   2  16       69.24       67.94     18.37 o 
   4   2  16      892.72      896.86     31.91 o 
   5   2  16      242.37      252.31     22.70 o 
   6   2  16        1.01       -0.22     16.42 o 
   7   2  16        0.01      -18.36     17.09 o 
   8   2  16      132.04      192.66     38.33 o 
   9   2  16       45.18       73.53     42.21 o 
  10   2  16       53.07       95.81     33.66 o 
  11   2  16        1.62       48.00     29.71 o 
  12   2  16       68.10       91.66     47.99 o 
  13   2  16       46.07       54.67     32.39 o 
   1   3  16       27.55       45.45     17.24 o 
   2   3  16      253.16      249.65     23.12 o 
   3   3  16        0.09       15.22     16.21 o 
   4   3  16      199.90      176.91     22.68 o 
   5   3  16      266.46      299.15     25.56 o 
   6   3  16       18.75       20.98     17.94 o 
   7   3  16      125.56      120.55     29.14 o 
   8   3  16      314.94      306.76     56.35 o 
   9   3  16       48.16       60.35     33.21 o 
  10   3  16       37.16       40.33     29.40 o 
  11   3  16      137.69      118.70     34.65 o 
  12   3  16      173.71      188.18     73.27 o 
  13   3  16        0.03       -2.59     33.51 o 
   0   4  16      311.48      341.30     47.23 o 
   1   4  16      801.18      798.87     44.96 o 
   2   4  16      645.45      597.28     34.19 o 
   3   4  16      362.20      335.59     27.39 o 
   4   4  16        0.58        9.15     17.92 o 
   5   4  16       72.11       66.52     20.38 o 
   6   4  16       61.42       38.30     31.79 o 
   7   4  16       20.84       17.36     25.28 o 
   8   4  16        0.72      -10.00     30.10 o 
   9   4  16       14.25       20.58     28.77 o 
  10   4  16      135.16      130.66     34.24 o 
  11   4  16       13.35       16.45     29.67 o 
  12   4  16        0.04      -36.57     30.15 o 
   1   5  16       40.14       31.13     21.25 o 
   2   5  16      150.89      123.59     24.14 o 
   3   5  16       50.97       41.67     20.27 o 
   4   5  16        5.61       -3.75     21.94 o 
   5   5  16       96.64      102.44     31.22 o 
   6   5  16      105.01       91.22     31.73 o 
   7   5  16       40.32       45.29     28.97 o 
   8   5  16        1.07      -25.27     30.85 o 
   9   5  16       10.05       44.88     30.80 o 
  10   5  16       15.91        1.61     30.23 o 
  11   5  16       10.57       35.64     34.51 o 
   0   6  16      157.65      206.68     48.73 o 
   1   6  16       17.86        0.07     20.70 o 
   2   6  16        1.37        0.41     20.03 o 
   3   6  16       16.91      -17.50     25.11 o 
   4   6  16       14.63        0.74     27.62 o 
   5   6  16        6.72      -37.97     25.97 o 
   6   6  16        1.34       -9.23     28.92 o 
   7   6  16       32.85       25.11     41.78 o 
   8   6  16        1.50       41.17     32.84 o 
   9   6  16        2.96       10.50     30.68 o 
   1   7  16       14.44       37.31     26.83 o 
   2   7  16       41.97       48.81     29.74 o 
   3   7  16       21.47       43.97     29.37 o 
   4   7  16        0.02      -14.43     28.36 o 
   5   7  16       85.77       58.77     34.49 o 
   6   7  16        6.52       -2.84     30.13 o 
   7   7  16       46.69       73.19     36.17 o 
   0   8  16       27.73      160.31     63.83 o 
   1   8  16       88.26       83.82     44.95 o 
   2   8  16      131.86      127.34     42.51 o 
   3   8  16      102.60      133.64     38.49 o 
   4   8  16        3.46       57.98     36.31 o 
   1   1  17      101.64      117.90     16.63 o 
   2   1  17      202.80      189.98     18.82 o 
   3   1  17        2.70        5.50     13.76 o 
   4   1  17       78.25       71.82     17.00 o 
   5   1  17       39.40       36.43     16.32 o 
   6   1  17       25.02       -1.00     16.41 o 
   7   1  17       34.78       21.36     17.81 o 
   8   1  17      101.42      122.63     22.56 o 
   9   1  17       29.60       15.58     21.80 o 
  10   1  17      221.96      200.08     40.48 o 
  11   1  17       82.60       77.04     35.83 o 
  12   1  17       24.90       48.51     46.04 o 
  13   1  17        0.04      -80.16     56.41 o 
   0   2  17      135.59      143.11     35.15 o 
   1   2  17      112.07      125.89     18.63 o 
   2   2  17      274.33      332.71     23.44 o 
   3   2  17       85.08       61.10     17.53 o 
   4   2  17      176.44      185.52     21.13 o 
   5   2  17      287.43      254.35     23.97 o 
   6   2  17       43.93       40.79     21.35 o 
   7   2  17      153.89      151.33     22.97 o 
   8   2  17       11.10       14.98     21.67 o 
   9   2  17       40.88       17.34     27.63 o 
  10   2  17      179.12      130.33     32.77 o 
  11   2  17        4.33       66.18     30.36 o 
  12   2  17       32.71       15.48     31.08 o 
  13   2  17       19.04       33.37     34.07 o 
   1   3  17        2.26       23.15     16.91 o 
   2   3  17     1357.35     1266.38     38.31 o 
   3   3  17       29.40       38.76     18.12 o 
   4   3  17       38.80       28.12     18.57 o 
   5   3  17        0.04       15.60     18.23 o 
   6   3  17       24.05       27.44     18.93 o 
   7   3  17       36.46       24.92     25.63 o 
   8   3  17       45.87       49.73     27.74 o 
   9   3  17      119.14      117.48     36.42 o 
  10   3  17      458.99      559.79     53.13 o 
  11   3  17        1.21       41.32     30.98 o 
  12   3  17        0.63      -14.68     30.42 o 
   0   4  17     6810.48     6752.42    155.30 o 
   1   4  17        0.12       16.10     18.63 o 
   2   4  17      219.33      188.58     24.56 o 
   3   4  17       22.41      -11.26     18.50 o 
   4   4  17      189.64      142.43     23.79 o 
   5   4  17      234.19      290.12     34.40 o 
   6   4  17      216.43      229.85     34.35 o 
   7   4  17       58.98       74.04     29.40 o 
   8   4  17       36.91       25.23     37.71 o 
   9   4  17        0.38      -16.00     28.26 o 
  10   4  17       55.94       88.59     34.78 o 
  11   4  17        0.60       -5.67     30.48 o 
   1   5  17      314.00      241.45     27.66 o 
   2   5  17        2.62      -13.42     19.31 o 
   3   5  17        2.41       15.92     20.96 o 
   4   5  17      103.90       77.54     26.41 o 
   5   5  17        3.63        6.40     26.03 o 
   6   5  17       17.75        4.73     26.74 o 
   7   5  17        4.88       -7.25     27.74 o 
   8   5  17       28.21       -2.49     28.18 o 
   9   5  17        0.66       19.27     31.05 o 
  10   5  17        0.28       16.27     31.58 o 
   0   6  17       11.49      -14.25     36.33 o 
   1   6  17       28.22       12.17     21.45 o 
   2   6  17        0.11       10.70     21.68 o 
   3   6  17       79.47       29.74     28.65 o 
   4   6  17       12.83       -9.04     27.01 o 
   5   6  17        0.23        0.59     28.43 o 
   6   6  17        1.15       46.85     30.34 o 
   7   6  17        7.33        9.53     30.60 o 
   8   6  17        3.27       -8.65     29.46 o 
   9   6  17        1.40       15.92     33.16 o 
   1   7  17       19.88       43.23     39.69 o 
   2   7  17      220.94      242.68     39.30 o 
   3   7  17       23.51       41.29     32.43 o 
   4   7  17        4.13       33.65     33.64 o 
   5   7  17        0.91       16.02     32.00 o 
   6   7  17       57.91       46.88     34.94 o 
   7   7  17       29.04       60.02     33.26 o 
   0   8  17      328.36      362.18     84.61 o 
   1   8  17        0.00       33.19     84.54 o 
   2   8  17      107.05      186.13     39.98 o 
   3   8  17        2.36       18.52     32.14 o 
   0   0  18      124.99       78.67     46.02 o 
   1   0  18       64.31       51.90     29.90 o 
   2   0  18      196.55      159.37     46.02 o 
   3   0  18      275.48      215.77     39.88 o 
   4   0  18      104.73       90.77     45.27 o 
   5   0  18        8.20      -38.96     25.98 o 
   6   0  18       18.32       -7.11     30.38 o 
   7   0  18       33.19      -22.27     31.49 o 
   8   0  18      506.30      510.19     94.26 o 
   9   0  18      150.59      166.70    132.11 o 
  10   0  18        0.52       42.58     39.72 o 
   1   1  18      128.16      114.23     23.58 o 
   2   1  18       95.04       87.43     22.94 o 
   3   1  18       16.71       24.68     19.79 o 
   4   1  18       37.18       26.21     21.43 o 
   5   1  18       89.18       87.94     25.03 o 
   6   1  18        5.69        9.27     19.25 o 
   7   1  18       21.61        5.88     20.64 o 
   8   1  18        0.56        5.33     21.62 o 
   9   1  18       61.33       60.00     24.78 o 
  10   1  18       59.52       60.88     34.73 o 
  11   1  18       50.88       50.09     36.34 o 
  12   1  18        0.94       23.91     71.99 o 
  13   1  18        4.16      -63.83     60.86 o 
   0   2  18     1773.31     1736.66    107.05 o 
   1   2  18       22.41       67.45     17.14 o 
   2   2  18      291.21      289.03     23.42 o 
   3   2  18       19.96       13.82     16.18 o 
   4   2  18      143.34      135.82     20.93 o 
   5   2  18      116.67      140.73     21.17 o 
   6   2  18        0.80       23.58     18.53 o 
   7   2  18        1.61       -0.83     18.56 o 
   8   2  18      947.15      978.53     52.81 o 
   9   2  18      136.20       82.79     29.58 o 
  10   2  18        2.80       34.40     32.06 o 
  11   2  18        3.08       -9.49     28.48 o 
  12   2  18       10.99       -5.20     37.61 o 
   1   3  18     1626.23     1572.36     42.95 o 
   2   3  18      717.42      730.78     34.33 o 
   3   3  18      294.35      285.85     25.74 o 
   4   3  18      100.74      103.04     21.90 o 
   5   3  18      344.87      361.27     28.64 o 
   6   3  18      174.49      169.05     24.86 o 
   7   3  18      133.46       90.33     29.07 o 
   8   3  18        0.41      -14.21     25.87 o 
   9   3  18       57.35       64.72     39.42 o 
  10   3  18       14.58       46.59     30.74 o 
  11   3  18       40.44       55.66     33.05 o 
  12   3  18       80.03       76.43     36.91 o 
   0   4  18       34.16      119.14     39.51 o 
   1   4  18      845.03      751.56     37.24 o 
   2   4  18      137.34       88.25     23.22 o 
   3   4  18        6.93       18.10     19.51 o 
   4   4  18        3.28      -12.76     17.97 o 
   5   4  18      225.63      269.89     28.21 o 
   6   4  18       27.12        7.06     26.43 o 
   7   4  18       23.15       24.22     29.45 o 
   8   4  18        1.05       -9.55     26.92 o 
   9   4  18       50.67       92.69     35.78 o 
  10   4  18       58.63       57.87     32.11 o 
  11   4  18       91.11       74.34     34.92 o 
   1   5  18        1.29       22.13     20.88 o 
   2   5  18       45.58       44.18     21.60 o 
   3   5  18        9.16       24.80     20.92 o 
   4   5  18       57.18       28.35     25.09 o 
   5   5  18       30.27        8.80     29.21 o 
   6   5  18        3.35      -28.68     31.28 o 
   7   5  18       55.81        2.15     29.72 o 
   8   5  18        0.40       17.04     35.78 o 
   9   5  18        3.76       45.06     35.14 o 
  10   5  18        3.25      -13.70     31.89 o 
   0   6  18        8.82       -4.21     38.79 o 
   1   6  18        2.42        2.58     22.15 o 
   2   6  18       13.08       15.44     21.81 o 
   3   6  18        0.15       41.44     29.92 o 
   4   6  18        1.81      -16.51     27.00 o 
   5   6  18       21.57       64.33     33.21 o 
   6   6  18        2.50       14.34     36.78 o 
   7   6  18        8.70       48.86     32.46 o 
   8   6  18        4.48       17.63     32.95 o 
   1   7  18       68.13       44.12     30.77 o 
   2   7  18        4.41        1.23     34.07 o 
   3   7  18       25.50       58.80     31.38 o 
   4   7  18        1.38      -11.42     32.35 o 
   5   7  18        4.72       26.02     33.30 o 
   6   7  18        5.28       31.90     36.85 o 
   0   8  18      225.62      319.14     84.61 o 
   1   1  19        0.04       16.22     19.90 o 
   2   1  19      464.79      453.43     34.85 o 
   3   1  19       65.61       62.36     23.24 o 
   4   1  19        1.75       12.02     33.64 o 
   5   1  19        1.19      -31.53     21.02 o 
   6   1  19       57.95       81.02     27.17 o 
   7   1  19        0.98      -14.17     23.63 o 
   8   1  19        2.25       27.30     26.18 o 
   9   1  19       12.95        7.02     26.66 o 
  10   1  19       21.12      -10.16     40.32 o 
  11   1  19       18.74       -9.10     59.37 o 
  12   1  19        5.21      103.91     78.67 o 
   0   2  19       34.05       17.09     32.49 o 
   1   2  19       51.07       18.49     21.16 o 
   2   2  19       91.00      116.95     20.30 o 
   3   2  19       69.16       56.84     21.02 o 
   4   2  19       12.93       32.93     19.30 o 
   5   2  19      177.15      221.94     27.20 o 
   6   2  19      115.74      106.09     25.01 o 
   7   2  19       23.00       18.07     21.93 o 
   8   2  19       19.21       76.18     29.97 o 
   9   2  19      157.19      169.36     48.32 o 
  10   2  19        4.78       18.35     35.14 o 
  11   2  19        3.77       29.81     37.95 o 
  12   2  19        7.56       -5.69     48.34 o 
   1   3  19      107.37      116.12     21.92 o 
   2   3  19      154.36      158.30     23.15 o 
   3   3  19      431.43      413.24     33.94 o 
   4   3  19        3.16       13.70     19.21 o 
   5   3  19       39.07       42.35     21.15 o 
   6   3  19       88.72       66.89     21.90 o 
   7   3  19        0.11      -34.82     25.07 o 
   8   3  19        2.35        6.71     27.00 o 
   9   3  19       11.64      -30.15     28.07 o 
  10   3  19       64.73       34.55     31.88 o 
  11   3  19       81.27       91.82     35.03 o 
   0   4  19      242.15      209.28     46.70 o 
   1   4  19       67.87       58.62     21.16 o 
   2   4  19       71.40       49.39     21.57 o 
   3   4  19      185.69      194.66     26.51 o 
   4   4  19        9.53       31.84     20.35 o 
   5   4  19      171.19      183.96     26.02 o 
   6   4  19       54.47       90.15     30.90 o 
   7   4  19      267.73      260.40     38.08 o 
   8   4  19      151.11      127.24     33.84 o 
   9   4  19       61.13       29.81     32.42 o 
  10   4  19        1.52       19.73     32.44 o 
   1   5  19       16.64        2.32     20.94 o 
   2   5  19        9.59        9.34     20.50 o 
   3   5  19        0.23        1.92     21.30 o 
   4   5  19        0.02      -30.11     23.23 o 
   5   5  19       12.52      -41.78     27.85 o 
   6   5  19       25.72       13.76     29.99 o 
   7   5  19       13.57       10.81     30.10 o 
   8   5  19        1.26        6.56     32.30 o 
   9   5  19       17.78      -12.71     30.26 o 
   0   6  19       10.41       11.44     40.29 o 
   1   6  19        8.97       43.10     25.22 o 
   2   6  19       37.00       87.33     25.31 o 
   3   6  19        6.33        4.41     46.92 o 
   4   6  19       43.69      -23.22     28.07 o 
   5   6  19        0.31       -8.71     29.28 o 
   6   6  19       14.00       22.59     30.57 o 
   7   6  19       13.65       19.98     31.98 o 
   1   7  19        2.61       -9.95     29.65 o 
   2   7  19        2.16       80.44     32.78 o 
   3   7  19       10.73       -6.83     31.83 o 
   4   7  19        2.18       10.63     32.06 o 
   5   7  19        4.02        4.82     32.89 o 
   0   0  20       98.42      117.26     47.50 o 
   1   0  20        0.76        2.86     28.74 o 
   2   0  20      425.40      541.75    116.52 o 
   3   0  20       54.06       61.91     34.10 o 
   4   0  20       26.41       29.92     34.00 o 
   5   0  20       40.07       -9.23     31.91 o 
   6   0  20       15.22       37.84     50.47 o 
   7   0  20       37.54       20.18     37.74 o 
   8   0  20      174.87      126.42     44.52 o 
   9   0  20       64.23       41.99     40.15 o 
  10   0  20        4.46      -21.62     38.67 o 
   1   1  20       79.16       66.33     24.09 o 
   2   1  20       13.13       21.85     21.85 o 
   3   1  20      192.47      242.70     31.11 o 
   4   1  20       75.20      116.48     28.37 o 
   5   1  20        2.80        2.14     23.70 o 
   6   1  20        0.33      -22.17     21.75 o 
   7   1  20       29.97       12.93     25.32 o 
   8   1  20        0.17       -5.03     24.92 o 
   9   1  20       50.52       67.03     29.40 o 
  10   1  20       26.13       25.59     43.49 o 
  11   1  20        2.16      -59.61     44.53 o 
  12   1  20        0.03       35.62     74.22 o 
   0   2  20        0.00        8.35     30.84 o 
   1   2  20      605.10      599.28     41.17 o 
   2   2  20      389.71      452.48     38.17 o 
   3   2  20      388.09      457.13     56.35 o 
   4   2  20       61.30       34.25     24.01 o 
   5   2  20       17.67       -0.33     23.15 o 
   6   2  20       31.90       19.50     25.22 o 
   7   2  20       43.75       31.27     26.02 o 
   8   2  20      185.59      254.59     43.19 o 
   9   2  20       22.89       42.68     46.15 o 
  10   2  20       35.40       46.34     47.54 o 
  11   2  20       33.73       -5.65     45.23 o 
   1   3  20        0.40       -7.48     20.24 o 
   2   3  20       82.71       86.54     22.21 o 
   3   3  20       64.14      109.05     22.94 o 
   4   3  20      210.85      209.24     25.55 o 
   5   3  20      119.62      142.96     31.31 o 
   6   3  20       34.93       30.68     21.01 o 
   7   3  20        0.26       26.11     31.13 o 
   8   3  20       46.35       35.67     33.73 o 
   9   3  20        2.21      -23.52     39.13 o 
  10   3  20       18.23       46.24     51.13 o 
  11   3  20        0.04      -53.94     35.96 o 
   0   4  20       28.06       12.32     26.89 o 
   1   4  20       58.11       85.81     35.30 o 
   2   4  20        0.24       19.69     20.05 o 
   3   4  20      119.28      128.21     29.73 o 
   4   4  20       14.11       46.68     22.39 o 
   5   4  20       32.27       51.44     22.44 o 
   6   4  20        0.33       -0.46     27.43 o 
   7   4  20        0.60       -2.07     28.16 o 
   8   4  20       44.79       73.93     32.65 o 
   9   4  20       98.64      100.03     34.56 o 
  10   4  20       47.76       58.38     40.28 o 
   1   5  20        3.48       -7.72     22.85 o 
   2   5  20       19.72       33.49     23.12 o 
   3   5  20       22.66       34.75     22.66 o 
   4   5  20       30.24       47.94     27.18 o 
   5   5  20        0.82      -40.41     27.57 o 
   6   5  20        0.07      -54.07     38.53 o 
   7   5  20        0.21      -10.74     35.35 o 
   8   5  20       87.70       74.03     33.29 o 
   0   6  20       28.01       51.35     31.92 o 
   1   6  20        2.76       48.43     25.32 o 
   2   6  20       16.93       35.86     24.53 o 
   3   6  20       21.89       33.22     40.49 o 
   4   6  20        0.71       14.49     31.55 o 
   5   6  20        1.40        2.29     31.26 o 
   6   6  20       32.49       51.82     33.69 o 
   7   6  20        0.43       10.29     34.05 o 
   1   7  20        0.14       21.41     30.77 o 
   2   7  20       26.26       51.66     33.90 o 
   3   7  20       68.64       64.67     37.71 o 
   1   1  21       24.69        1.42     22.04 o 
   2   1  21      381.68      424.52     39.63 o 
   3   1  21        5.38       21.55     23.11 o 
   4   1  21       17.43       29.46     24.94 o 
   5   1  21       39.74       73.20     27.25 o 
   6   1  21       47.14       59.39     26.73 o 
   7   1  21       47.66       36.58     27.09 o 
   8   1  21      101.85      103.59     38.35 o 
   9   1  21       25.06       11.92     27.28 o 
  10   1  21       67.19       73.83     48.12 o 
  11   1  21       16.25      -33.92     54.92 o 
   0   2  21     2707.42     2429.66    226.37 o 
   1   2  21       28.13       71.49     26.32 o 
   2   2  21      481.58      521.28     48.42 o 
   3   2  21       23.52       11.85     23.14 o 
   4   2  21      106.87      110.25     28.48 o 
   5   2  21       36.24       36.08     27.21 o 
   6   2  21       16.92       48.35     26.52 o 
   7   2  21       15.03       38.64     26.91 o 
   8   2  21       22.38      -14.23     34.78 o 
   9   2  21       52.81       65.36     45.86 o 
  10   2  21       70.29       48.89     47.68 o 
  11   2  21        6.95       -2.83     44.57 o 
   1   3  21       59.76       65.31     28.10 o 
   2   3  21      297.46      266.43     34.97 o 
   3   3  21       14.57       -6.94     24.15 o 
   4   3  21      156.65      138.19     31.15 o 
   5   3  21        1.72       12.82     26.09 o 
   6   3  21      114.26      123.49     47.13 o 
   7   3  21       12.96       62.04     46.70 o 
   8   3  21      174.69      167.06     53.99 o 
   9   3  21       25.85      -18.27     45.58 o 
  10   3  21        0.11       45.19     49.19 o 
   0   4  21        0.72      -15.44     26.59 o 
   1   4  21       31.78       36.76     23.14 o 
   2   4  21        5.21        5.28     20.97 o 
   3   4  21       59.42       52.01     23.16 o 
   4   4  21      196.55      202.97     34.24 o 
   5   4  21       17.16       62.69     26.08 o 
   6   4  21       14.84       38.36     29.86 o 
   7   4  21       98.55       63.07     32.57 o 
   8   4  21       57.50       62.50     33.59 o 
   9   4  21        4.21      -11.71     36.64 o 
   1   5  21        0.09       23.35     24.27 o 
   2   5  21       14.59       30.55     23.30 o 
   3   5  21      119.54      188.19     28.45 o 
   4   5  21       46.98       55.20     31.37 o 
   5   5  21       26.36        6.42     30.07 o 
   6   5  21       42.60       26.87     32.25 o 
   7   5  21        3.70       -8.85     28.99 o 
   8   5  21       19.43      -19.60     32.10 o 
   0   6  21       14.25       21.97     45.41 o 
   1   6  21       48.80       34.71     26.50 o 
   2   6  21        9.43       27.81     25.87 o 
   3   6  21        7.69       15.54     42.21 o 
   4   6  21        0.66       12.62     31.67 o 
   5   6  21       20.35       61.57     35.86 o 
   6   6  21       18.59       23.43     34.18 o 
   1   7  21       14.03       38.98     33.39 o 
   0   0  22     1315.35     1099.91     97.97 o 
   1   0  22      227.26      234.42     66.80 o 
   2   0  22        1.81      -18.91     34.14 o 
   3   0  22        0.02      -22.93     31.44 o 
   4   0  22       31.18       39.27     40.08 o 
   5   0  22       81.53      135.01     43.93 o 
   6   0  22       58.33      120.98     41.98 o 
   7   0  22        0.13       26.55     37.16 o 
   8   0  22      231.20      223.79    108.36 o 
   9   0  22       54.31       48.12     40.97 o 
  10   0  22       21.41       53.04     44.15 o 
   1   1  22       70.79       60.78     27.41 o 
   2   1  22      744.23      749.79     46.49 o 
   3   1  22       31.21       49.10     31.71 o 
   4   1  22        0.51      -33.64     22.43 o 
   5   1  22       34.15       53.53     28.68 o 
   6   1  22       98.32      128.07     30.78 o 
   7   1  22        8.07       45.91     36.61 o 
   8   1  22       45.48       28.70     28.11 o 
   9   1  22        0.26       61.52     36.79 o 
  10   1  22        0.94       30.70     57.89 o 
   0   2  22      494.20      460.76     57.14 o 
   1   2  22      844.38      825.14     62.09 o 
   2   2  22      214.96      231.13     35.35 o 
   3   2  22       27.19       -2.32     22.86 o 
   4   2  22       34.18       33.89     31.28 o 
   5   2  22      288.96      296.30     36.99 o 
   6   2  22       27.42       68.36     29.78 o 
   7   2  22       44.88       60.21     29.54 o 
   8   2  22       22.94       66.12     41.48 o 
   9   2  22        0.05      -26.72     40.93 o 
  10   2  22        0.07       12.20     63.83 o 
   1   3  22       88.92      116.64     30.74 o 
   2   3  22       66.63       77.83     28.68 o 
   3   3  22       12.38        4.97     25.15 o 
   4   3  22       28.01       80.25     29.65 o 
   5   3  22       26.13       48.47     28.50 o 
   6   3  22        1.30       -1.32     27.60 o 
   7   3  22       31.70       -4.66     41.21 o 
   8   3  22        0.00      -24.27     44.38 o 
   9   3  22       46.50       13.54     47.68 o 
   0   4  22       22.79       89.81     43.55 o 
   1   4  22       17.37        1.84     25.99 o 
   2   4  22        0.56      -22.80     25.12 o 
   3   4  22        0.24       17.60     26.53 o 
   4   4  22        4.28       36.24     23.58 o 
   5   4  22       18.95       63.24     29.99 o 
   6   4  22       19.62       25.64     35.81 o 
   7   4  22        4.52       12.12     47.09 o 
   8   4  22       64.92       65.73     40.98 o 
   1   5  22       10.12       35.24     25.30 o 
   2   5  22       70.53      135.04     37.39 o 
   3   5  22        2.65       18.10     24.23 o 
   4   5  22       18.77       32.58     26.58 o 
   5   5  22       15.01       44.59     32.79 o 
   6   5  22       14.41       21.36     31.39 o 
   7   5  22        8.67       16.13     33.58 o 
   0   6  22       73.00      101.44     37.35 o 
   1   6  22        1.44       12.22     49.54 o 
   2   6  22        4.30       73.36     33.08 o 
   3   6  22       13.39        4.17     31.71 o 
   4   6  22        0.73       31.55     33.01 o 
   1   1  23      675.32      586.22     53.78 o 
   2   1  23      347.05      382.88     38.03 o 
   3   1  23        0.09       28.58     26.27 o 
   4   1  23        0.17       25.49     27.42 o 
   5   1  23        8.08       19.65     26.64 o 
   6   1  23       36.57       71.09     37.28 o 
   7   1  23      113.68      112.54     32.51 o 
   8   1  23        0.18       15.89     27.78 o 
   9   1  23       14.64       39.86     37.32 o 
  10   1  23        8.16       39.02     48.39 o 
   0   2  23      121.62      128.66     45.10 o 
   1   2  23      207.90      193.95     32.58 o 
   2   2  23       28.56       62.36     27.53 o 
   3   2  23       16.00       -6.01     24.01 o 
   4   2  23       45.41       54.47     26.87 o 
   5   2  23       22.72       55.21     30.42 o 
   6   2  23        1.57       31.57     27.54 o 
   7   2  23        7.75       12.28     28.27 o 
   8   2  23       21.19       81.14     39.35 o 
   9   2  23       26.03       65.31     48.28 o 
   1   3  23       12.69        2.44     26.66 o 
   2   3  23        7.50       11.70     24.86 o 
   3   3  23        3.75       16.59     26.20 o 
   4   3  23       20.84       18.06     27.49 o 
   5   3  23        4.02       31.82     27.66 o 
   6   3  23        3.85       18.72     29.04 o 
   7   3  23        8.01       -0.16     79.41 o 
   8   3  23        4.74      -26.97     39.59 o 
   0   4  23        2.84       30.77     51.21 o 
   1   4  23        4.54       45.64     28.43 o 
   2   4  23       43.95      101.44     31.26 o 
   3   4  23        4.81       34.18     29.87 o 
   4   4  23       25.51       37.16     29.99 o 
   5   4  23       17.85       -7.74     32.73 o 
   6   4  23        9.91       49.86     46.15 o 
   7   4  23        4.34       26.26     50.92 o 
   1   5  23       68.44       58.99     31.21 o 
   2   5  23        0.87       57.07     27.13 o 
   3   5  23       34.86       47.78     28.05 o 
   4   5  23        0.57       89.36     40.81 o 
   5   5  23       25.27       55.72     39.34 o 
   6   5  23        0.01       -7.70     38.64 o 
   0   6  23        2.96       99.30    103.52 o 
   1   6  23       14.66       78.74     27.23 o 
   2   6  23        2.08       26.70     30.89 o 
   0   0  24        2.74       35.62     53.44 o 
   1   0  24      715.99      598.36     67.54 o 
   2   0  24      231.98      316.54     54.55 o 
   3   0  24      864.81      607.49     66.64 o 
   4   0  24        0.00       46.64     41.21 o 
   5   0  24        0.73       15.44     35.06 o 
   6   0  24       86.09       83.29     41.45 o 
   7   0  24       53.04       67.14     44.80 o 
   8   0  24       57.85       61.64     43.93 o 
   9   0  24        3.50       74.80     44.80 o 
   1   1  24       68.24      148.15     31.35 o 
   2   1  24        0.19       32.19     26.48 o 
   3   1  24       67.77       85.91     28.91 o 
   4   1  24        0.11       -9.80     25.35 o 
   5   1  24      146.12      186.92     35.39 o 
   6   1  24        7.34       28.38     28.02 o 
   7   1  24        6.96       26.68     28.05 o 
   8   1  24        0.79       39.05     29.84 o 
   9   1  24       21.96       25.83     42.47 o 
   0   2  24       13.08      -46.27     30.84 o 
   1   2  24        5.34       35.43     26.58 o 
   2   2  24       42.90       85.47     30.09 o 
   3   2  24        5.81       23.35     27.31 o 
   4   2  24       15.42       38.44     34.49 o 
   5   2  24        1.18       28.28     27.02 o 
   6   2  24       49.23       38.72     27.24 o 
   7   2  24        1.31       61.10     32.99 o 
   8   2  24       11.75        4.81     71.99 o 
   1   3  24       18.39       13.68     28.00 o 
   2   3  24        5.84        8.73     25.48 o 
   3   3  24        2.98       10.99     27.42 o 
   4   3  24        9.34       28.92     30.42 o 
   5   3  24       35.76       61.29     30.31 o 
   6   3  24        9.36       26.97     28.93 o 
   7   3  24        1.84      -17.71     55.66 o 
   8   3  24        0.10      -30.31     42.50 o 
   0   4  24       15.41       76.55     96.48 o 
   1   4  24       11.41       -4.91     27.85 o 
   2   4  24        0.00       32.51     28.77 o 
   3   4  24        1.74       50.67     30.55 o 
   4   4  24       95.48       49.94     31.49 o 
   5   4  24        0.46       26.65     37.95 o 
   6   4  24       19.17        6.33     47.09 o 
   1   5  24        7.43       69.30     33.59 o 
   2   5  24       28.33       39.37     30.99 o 
   3   5  24        9.92       35.13     33.92 o 
   4   5  24       48.96       37.32     51.30 o 
   1   1  25        0.07      -21.91     23.50 o 
   2   1  25        5.26       23.02     25.13 o 
   3   1  25       17.21        7.25     25.39 o 
   4   1  25        7.16       58.90     28.54 o 
   5   1  25        0.29       23.64     29.17 o 
   6   1  25       35.18       68.66     30.80 o 
   7   1  25        9.34       21.32     28.99 o 
   8   1  25       10.01       77.45     32.57 o 
   0   2  25        1.49       54.12     42.27 o 
   1   2  25      122.40      120.98     32.50 o 
   2   2  25        0.57       26.74     28.67 o 
   3   2  25        0.46       16.76     27.62 o 
   4   2  25        4.79       29.79     49.71 o 
   5   2  25        0.37        3.10     25.93 o 
   6   2  25        0.00       72.05     30.91 o 
   7   2  25        0.31       69.05     31.50 o 
   1   3  25        2.74       27.80     28.08 o 
   2   3  25        0.18       74.20     31.47 o 
   3   3  25        0.18      -13.47     27.18 o 
   4   3  25        2.87       -2.58     28.43 o 
   5   3  25        3.95       53.10     55.28 o 
   6   3  25        7.27       62.79     31.05 o 
   0   4  25       26.52       17.38     46.76 o 
   1   4  25       15.29       85.24     32.62 o 
   2   4  25       15.07       45.92     30.57 o 
   3   4  25        5.12       50.91     31.34 o 
   4   4  25        5.42       24.30     34.92 o 
   5   4  25       21.08       37.78     37.76 o 
   1   5  25       19.36       65.53     34.91 o 
   2   5  25      118.37       74.12     35.15 o 
   1   0  26     1221.45     1208.27    123.20 o 
   2   0  26      472.00      447.11     61.39 o 
   3   0  26        5.34       60.82     40.32 o 
   4   0  26       97.98      157.48     50.35 o 
   5   0  26      314.33      275.80     55.79 o 
   6   0  26       41.40       79.13     45.86 o 
   7   0  26       17.95       -8.98     40.89 o 
   1   1  26      106.66      128.51     33.06 o 
   2   1  26      185.01      157.61     36.99 o 
   3   1  26       31.27       49.65     29.45 o 
   4   1  26       42.41       75.62     30.77 o 
   5   1  26        7.16       18.56     31.92 o 
   6   1  26       77.08       99.41     46.28 o 
   7   1  26       45.80       77.94     34.12 o 
   0   2  26       36.71       88.61     45.10 o 
   1   2  26       84.55      153.94     34.65 o 
   2   2  26        4.09       80.75     31.82 o 
   3   2  26        5.93        9.66     28.36 o 
   4   2  26        5.21       74.05     32.07 o 
   5   2  26       23.19      113.86     32.41 o 
   6   2  26       11.67       64.98     31.12 o 
   1   3  26        0.81        1.24     27.98 o 
   2   3  26       36.19       39.59     30.60 o 
   3   3  26       68.74      120.88     33.02 o 
   4   3  26        1.19       89.39     33.35 o 
   5   3  26        0.02       67.04     32.32 o 
   0   4  26        6.99       34.72     45.65 o 
   1   4  26        5.44       87.20     36.21 o 
   2   4  26        7.08       20.73     36.85 o 
   3   4  26       11.41      104.42     35.43 o 
   1   1  27      190.97      271.85     40.55 o 
   2   1  27        9.07       48.29     30.19 o 
   3   1  27       20.04       56.59     30.61 o 
   4   1  27       69.48      100.51     34.00 o 
   5   1  27       11.18       55.62     29.41 o 
   0   2  27       77.40       90.36     46.63 o 
   1   2  27        5.72       46.63     29.64 o 
   2   2  27       57.26       59.81     31.08 o 
   3   2  27       15.55       39.88     30.23 o 
   4   2  27       22.12       46.61     30.85 o 
   5   2  27        0.69       65.85     34.25 o 
   1   3  27       17.20       63.75     31.36 o 
   2   3  27       20.11       75.97     32.63 o 
   3   3  27        0.58       59.33     46.69 o 
   0   0  28       98.96      280.54     83.12 o 
   1   0  28       25.83       20.32     42.27 o 
   2   0  28        0.05       55.66     40.93 o 
   3   0  28        8.85       26.48     39.35 o 
   4   0  28       36.41       16.73     42.88 o 
   1   1  28       11.55       82.01     32.76 o 
   2   1  28       15.24       77.79     31.24 o 
   3   1  28        4.85       60.50     31.33 o 
   4   1  28        6.04       39.49     30.80 o 
   0   2  28        1.55       29.29     43.32 o 
   1   2  28        5.32       53.64     30.17 o 
   2   2  28       12.84       40.91     31.30 o 
   3   2  28       86.96      162.41     36.06 o 
                                                 
